# Supplementary material for: Placental Abnormalities are Associated With Specific Windows of Embryo Culture in a Mouse Model
Source: Front Cell Dev Biol. 2022 Apr 25;10:884088. doi: 10.3389/fcell.2022.884088 (PMC9081528; doi:10.3389/fcell.2022.884088)
Supplement: Supplementary file 2 [file DataSheet2.xlsx]

## Sheet: SuppTable5DMRsEC_vs_Natural_All
Supplementary table 5: DMRs from bumphunter analysis comparing all culture samples vs natural conceived groups. Only the DMRs that are significantly different are shown.
chr	start	end	value	Hyper or Hypo vs Natural	area	cluster	indexStart	indexEnd	L	clusterL	p.value	fwer	p.valueArea	fwerArea	qdmrs$qvalues	qdmrs$significant	Gene name
chr2	27740427	27740427	-0.240924	Hypo	0.240924	106363	137157	137157	1	1	0	0	0.00224184	1	0	TRUE	Rxra
chr18	36019199	36019199	-0.235821	Hypo	0.235821	93118	103102	103102	1	1	0	0	0.002422	1	0	TRUE	Nrg2
chr17	56080193	56080193	-0.229438	Hypo	0.229438	88044	96868	96868	1	3	0	0	0.00268435	1	0	TRUE	Hdgfl2
chr17	25397980	25397980	-0.222727	Hypo	0.222727	83507	90608	90608	1	2	5.63e-07	0.01	0.00297261	1	0.000937717	TRUE	Cacna1h
chr17	34023081	34023081	-0.213627	Hypo	0.213627	85339	93184	93184	1	3	3.94e-06	0.06	0.00348943	1	0.0056263	TRUE	Ring1
chr1	87475344	87475581	-0.211352	Hypo	0.634055	5344	124348	124350	3	4	5.63e-07	0.01	0.000238146	1	0.000937717	TRUE	3110079O15Rik
chr7	18893968	18893968	-0.209845	Hypo	0.209845	171657	220650	220650	1	1	5.07e-06	0.06	0.00372871	1	0.00675156	TRUE	Ccdc61
chr9	78314723	78314723	-0.203873	Hypo	0.203873	202701	260503	260503	1	2	1.24e-05	0.14	0.00419487	1	0.0129405	TRUE	Omt2a
chr7	4508325	4508325	-0.201849	Hypo	0.201849	170476	219070	219070	1	1	1.29e-05	0.14	0.00436883	1	0.0129405	TRUE	Tnnt1
chr19	7193435	7193435	-0.200776	Hypo	0.200776	98876	110744	110744	1	1	1.46e-05	0.16	0.0044713	1	0.0139318	TRUE	Macrod1
chr4	58536125	58536125	-0.196824	Hypo	0.196824	135470	174751	174751	1	1	2.36e-05	0.26	0.00486708	1	0.0181773	TRUE	Lpar1
chr7	19349342	19349342	-0.196808	Hypo	0.196808	171804	220864	220864	1	1	2.36e-05	0.26	0.00486877	1	0.0181773	TRUE	Ercc1
chr7	142575709	142575709	-0.195579	Hypo	0.195579	184029	236829	236829	1	1	2.53e-05	0.29	0.00498925	1	0.0184864	TRUE	H19
chr8	120255981	120255981	-0.192392	Hypo	0.192392	193985	249543	249543	1	1	3.27e-05	0.33	0.00536251	1	0.020747	TRUE	Gse1
chr8	120255981	120255981	-0.192392	Hypo	0.192392	193985	249543	249543	1	1	3.27e-05	0.33	0.00536251	1	0.020747	TRUE	Gm20388
chr2	168953713	168953713	-0.19143	Hypo	0.19143	119681	154030	154030	1	1	3.66e-05	0.35	0.00548187	1	0.0210626	TRUE	Zfp64
chr5	38786140	38786140	-0.188566	Hypo	0.188566	148032	190668	190668	1	1	4.45e-05	0.38	0.00584725	1	0.0216819	TRUE	Clnk
chr5	113974693	113974693	-0.188224	Hypo	0.188224	153340	197204	197204	1	1	4.67e-05	0.39	0.00589792	1	0.0222373	TRUE	Ssh1
chr6	100604643	100604643	-0.186586	Hypo	0.186586	165957	213264	213264	1	1	5.46e-05	0.44	0.00613438	1	0.0242556	TRUE	Shq1
chr12	80168544	80168544	-0.18649	Hypo	0.18649	43479	39745	39745	1	3	5.46e-05	0.44	0.00614958	1	0.0242556	TRUE	Actn1
chr11	12026854	12026854	-0.185052	Hypo	0.185052	25442	16529	16529	1	3	6.31e-05	0.49	0.00636126	1	0.0262561	TRUE	Grb10
chr13	33121043	33121043	-0.184508	Hypo	0.184508	49650	47734	47734	1	1	6.64e-05	0.5	0.00645247	1	0.0266728	TRUE	Gm11383
chr13	33121043	33121043	-0.184508	Hypo	0.184508	49650	47734	47734	1	1	6.64e-05	0.5	0.00645247	1	0.0266728	TRUE	Gm11384
chr5	111420645	111420645	-0.18094	Hypo	0.18094	152892	196621	196621	1	1	9.4e-05	0.57	0.00702616	1	0.0266728	TRUE	Mn1
chr15	94649284	94649284	-0.179855	Hypo	0.179855	72273	76228	76228	1	2	0.000102465	0.57	0.00721589	1	0.0266728	TRUE	Tmem117
chr14	66178162	66178162	-0.179013	Hypo	0.179013	62029	63510	63510	1	1	0.000111473	0.6	0.00736002	1	0.0266728	TRUE	Ptk2b
chr2	174299513	174299513	-0.178543	Hypo	0.178543	120333	154883	154883	1	1	0.000115414	0.62	0.00743489	1	0.0266728	TRUE	Gnas
chr17	55482716	55482716	-0.178483	Hypo	0.178483	87969	96769	96769	1	3	0.000115414	0.62	0.0074439	1	0.0266728	TRUE	St6gal2
chr7	142679888	142679888	-0.178433	Hypo	0.178433	184061	236925	236925	1	1	0.00011654	0.62	0.0074501	1	0.0266728	TRUE	Ins2
chr8	105052122	105052122	-0.178235	Hypo	0.178235	192158	247233	247233	1	1	0.000117666	0.62	0.00747543	1	0.0266728	TRUE	Ces3a
chr5	31918514	31918514	-0.178149	Hypo	0.178149	147050	189406	189406	1	1	0.000117666	0.62	0.0074895	1	0.0266728	TRUE	Babam2
chr13	54322321	54322321	-0.177958	Hypo	0.177958	51873	50599	50599	1	1	0.000119355	0.62	0.00752891	1	0.0266728	TRUE	AC164441.2
chr8	72729300	72729300	-0.177942	Hypo	0.177942	189539	243921	243921	1	1	0.000119918	0.62	0.00753285	1	0.0266728	TRUE	Sin3b
chr2	93421642	93421642	-0.176515	Hypo	0.176515	112649	145061	145061	1	3	0.000136244	0.68	0.00782111	1	0.0266728	TRUE	Cd82
chr4	58460470	58460470	-0.176129	Hypo	0.176129	135457	174733	174733	1	1	0.000137933	0.68	0.0078988	1	0.0266728	TRUE	Lpar1
chr9	77477457	77477457	-0.176045	Hypo	0.176045	202584	260350	260350	1	1	0.000138496	0.68	0.00791288	1	0.0266728	TRUE	Lrrc1
chr17	35063742	35063742	-0.17474	Hypo	0.17474	85756	93840	93840	1	1	0.000155386	0.71	0.00816172	1	0.0269675	TRUE	G6b
chr15	77561213	77561213	-0.173942	Hypo	0.173942	69870	73116	73116	1	1	0.000166083	0.72	0.00832442	1	0.027713	TRUE	1700025B11Rik
chr18	34248321	34248321	-0.17223	Hypo	0.17223	92817	102678	102678	1	2	0.00018804	0.77	0.00867967	1	0.0286815	TRUE	Apc
chr9	20944393	20944393	-0.17162	Hypo	0.17162	196397	252528	252528	1	1	0.000200989	0.79	0.00880353	1	0.0294868	TRUE	Dnmt1
chr7	140858451	140858451	-0.171249	Hypo	0.171249	183605	236234	236234	1	6	0.000207745	0.8	0.00888967	1	0.0294896	TRUE	Ric8a
chr10	77035482	77035482	-0.170795	Hypo	0.170795	18693	7629	7629	1	1	0.000213938	0.81	0.00899439	1	0.0294896	TRUE	Slc19a1
chr2	35952415	35952415	-0.169728	Hypo	0.169728	107918	139176	139176	1	2	0.000233079	0.82	0.00924042	1	0.0301279	TRUE	Ttll11
chr8	75448906	75448906	-0.169532	Hypo	0.169532	189631	244036	244036	1	4	0.000236457	0.82	0.00929108	1	0.0301742	TRUE	Iqcm
chr5	143758352	143758362	-0.169515	Hypo	0.33903	157777	203035	203036	2	2	3.66e-05	0.47	0.000825912	1	0.0210626	TRUE	D130017N08Rik
chr9	72941642	72941642	-0.168959	Hypo	0.168959	202269	259968	259968	1	1	0.000247154	0.82	0.0094262	1	0.0306826	TRUE	Pygo1
chr7	143187806	143187806	-0.168668	Hypo	0.168668	184138	237035	237035	1	1	0.000252221	0.83	0.00949601	1	0.0309964	TRUE	Kcnq1
chr5	140194338	140194338	-0.168214	Hypo	0.168214	157298	202435	202435	1	2	0.000261792	0.86	0.00960467	1	0.0313144	TRUE	Mad1l1
chr6	3687450	3687450	-0.16807	Hypo	0.16807	158836	204396	204396	1	1	0.000264044	0.86	0.00963395	1	0.0313144	TRUE	Calcr
chr11	77501238	77501238	-0.168008	Hypo	0.168008	31732	24646	24646	1	1	0.00026517	0.86	0.00964915	1	0.0313144	TRUE	Git1
chr17	47909605	47909649	-0.167344	Hypo	0.334689	87456	96172	96173	2	3	4.05e-05	0.52	0.00085012	1	0.0210626	TRUE	Foxp4
chr5	136756823	136756823	-0.167295	Hypo	0.167295	156601	201464	201464	1	1	0.000273052	0.86	0.00980848	1	0.0313144	TRUE	Col26a1
chr5	100055536	100055536	-0.167118	Hypo	0.167118	151601	195005	195005	1	2	0.000273615	0.86	0.00984563	1	0.0313144	TRUE	Enoph1
chr4	107064045	107064045	-0.167106	Hypo	0.167106	138221	178000	178000	1	1	0.000273615	0.86	0.00984957	1	0.0313144	TRUE	Mrpl37
chrX	56374557	56374621	-0.166875	Hypo	0.333751	210772	270632	270633	2	3	4.05e-05	0.52	0.000855187	1	0.0210626	TRUE	Gm2155
chrX	56374557	56374621	-0.166875	Hypo	0.333751	210772	270632	270633	2	3	4.05e-05	0.52	0.000855187	1	0.0210626	TRUE	Smim10l2a
chr18	38822218	38822218	-0.166169	Hypo	0.166169	93769	104202	104202	1	1	0.000290505	0.86	0.0100843	1	0.0326477	TRUE	Arhgap26
chr2	149930918	149930918	-0.166163	Hypo	0.166163	116864	150306	150306	1	1	0.000291068	0.87	0.0100866	1	0.0326477	TRUE	Syndig1
chr10	83628323	83628323	-0.16561	Hypo	0.16561	20154	9724	9724	1	1	0.000305143	0.87	0.0102234	1	0.0326477	TRUE	Appl2
chr14	17981714	17981714	-0.165348	Hypo	0.165348	57340	57476	57476	1	1	0.000311898	0.88	0.0102915	1	0.0326477	TRUE	AC154681.1
chr14	17981714	17981714	-0.165348	Hypo	0.165348	57340	57476	57476	1	1	0.000311898	0.88	0.0102915	1	0.0326477	TRUE	Thrb
chr7	29442391	29442391	-0.165048	Hypo	0.165048	173208	222765	222765	1	2	0.000317528	0.9	0.0103653	1	0.0326477	TRUE	Sipa1l3
chr7	139260036	139260036	-0.164964	Hypo	0.164964	183331	235889	235889	1	1	0.000318654	0.9	0.010385	1	0.0326477	TRUE	Pwwp2b
chr9	106244882	106244882	-0.164741	Hypo	0.164741	204610	262910	262910	1	1	0.000324284	0.9	0.0104396	1	0.0326477	TRUE	Alas1
chr18	75925022	75925022	-0.164698	Hypo	0.164698	96674	107790	107790	1	1	0.00032541	0.91	0.0104486	1	0.0326477	TRUE	Zbtb7c
chr16	91836859	91836859	-0.164559	Hypo	0.164559	80410	86681	86681	1	1	0.000328788	0.91	0.0104846	1	0.0326477	TRUE	Atp5o
chr16	91836859	91836859	-0.164559	Hypo	0.164559	80410	86681	86681	1	1	0.000328788	0.91	0.0104846	1	0.0326477	TRUE	Itsn1
chr7	45126496	45126496	-0.164337	Hypo	0.164337	174738	224861	224861	1	7	0.000333855	0.91	0.0105398	1	0.0326477	TRUE	Rpl13a
chr7	45126496	45126496	-0.164337	Hypo	0.164337	174738	224861	224861	1	7	0.000333855	0.91	0.0105398	1	0.0326477	TRUE	Gm45713
chr19	46064808	46064808	-0.1643	Hypo	0.1643	102705	115647	115647	1	1	0.000333855	0.91	0.0105454	1	0.0326477	TRUE	Pprc1
chr7	45461944	45461944	-0.164109	Hypo	0.164109	174862	225057	225057	1	1	0.00033667	0.91	0.0105899	1	0.0326477	TRUE	Bax
chr11	108426118	108426118	-0.163942	Hypo	0.163942	36556	31045	31045	1	1	0.000340048	0.92	0.0106293	1	0.0326477	TRUE	Cep112
chr9	107402530	107402530	-0.16382	Hypo	0.16382	204784	263170	263170	1	1	0.000343989	0.93	0.0106654	1	0.0326477	TRUE	Cacna2d2
chr17	28260036	28260036	-0.163813	Hypo	0.163813	84245	91678	91678	1	2	0.000343989	0.93	0.0106682	1	0.0326477	TRUE	Ppard
chr10	111507635	111507635	-0.163801	Hypo	0.163801	22330	12458	12458	1	1	0.000344552	0.93	0.0106732	1	0.0326477	TRUE	Phlda1
chr10	111507635	111507635	-0.163801	Hypo	0.163801	22330	12458	12458	1	1	0.000344552	0.93	0.0106732	1	0.0326477	TRUE	Gm28592
chr4	111896341	111896341	-0.163658	Hypo	0.163658	138687	178619	178619	1	2	0.000348493	0.93	0.0107098	1	0.0326477	TRUE	Slc5a9
chr9	108111787	108111787	-0.163578	Hypo	0.163578	205030	263540	263540	1	1	0.000351308	0.93	0.0107329	1	0.0326477	TRUE	Bsn
chr11	35622075	35622075	-0.163442	Hypo	0.163442	26935	18391	18391	1	1	0.000355249	0.93	0.010774	1	0.0326477	TRUE	Slit3
chr15	41820071	41820071	-0.163437	Hypo	0.163437	67457	70087	70087	1	1	0.000355249	0.93	0.0107751	1	0.0326477	TRUE	Oxr1
chr2	32590645	32590645	-0.163283	Hypo	0.163283	107303	138414	138414	1	1	0.000359753	0.94	0.0108241	1	0.0326477	TRUE	St6galnac4
chrX	37804914	37804914	-0.16313	Hypo	0.16313	209212	268806	268806	1	2	0.000360316	0.94	0.0108573	1	0.0326477	TRUE	Rhox5
chr6	84062741	84062741	-0.163059	Hypo	0.163059	164201	211108	211108	1	1	0.000362005	0.94	0.010877	1	0.0326477	TRUE	Dysf
chr7	97344494	97344494	-0.162897	Hypo	0.162897	178362	229474	229474	1	1	0.000364257	0.94	0.0109164	1	0.0326477	TRUE	Kctd21
chr8	84145560	84145560	-0.162034	Hypo	0.162034	190230	244795	244795	1	1	0.000384525	0.95	0.0111704	1	0.0333764	TRUE	Cc2d1a
chr15	75156781	75156781	-0.161958	Hypo	0.161958	69311	72335	72335	1	1	0.000385651	0.95	0.0111901	1	0.0333764	TRUE	Ly6g
chr11	102435279	102435279	-0.161808	Hypo	0.161808	35645	29855	29855	1	3	0.000390155	0.95	0.0112278	1	0.0333764	TRUE	Grn
chr7	141699509	141699509	-0.161778	Hypo	0.161778	183872	236619	236619	1	2	0.00039297	0.95	0.0112413	1	0.0333764	TRUE	Muc2
chr10	80858159	80858159	-0.161732	Hypo	0.161732	19617	8935	8935	1	1	0.000394096	0.95	0.0112571	1	0.0333764	TRUE	Sppl2b
chr11	120477513	120477513	-0.161286	Hypo	0.161286	38598	33710	33710	1	3	0.000403103	0.95	0.011386	1	0.0337578	TRUE	Hgs
chr4	58488606	58488606	-0.161001	Hypo	0.161001	135463	174739	174739	1	1	0.000412674	0.95	0.0114564	1	0.0342247	TRUE	Lpar1
chr14	30010956	30010956	-0.160696	Hypo	0.160696	58525	58903	58903	1	1	0.000418304	0.95	0.0115509	1	0.0342251	TRUE	Chdh
chr18	68212401	68212401	-0.160603	Hypo	0.160603	96048	107027	107027	1	1	0.000420556	0.95	0.0115751	1	0.0342251	TRUE	Ldlrad4
chr6	28848871	28848871	-0.160477	Hypo	0.160477	159930	205761	205761	1	1	0.000422808	0.95	0.0116084	1	0.0342251	TRUE	Snd1
chr5	117387326	117387326	-0.160231	Hypo	0.160231	153943	198013	198013	1	1	0.00043069	0.95	0.0116855	1	0.0342251	TRUE	Rfc5
chr10	75103939	75103939	-0.160108	Hypo	0.160108	18396	7198	7198	1	1	0.000435194	0.95	0.0117227	1	0.0342251	TRUE	Bcr
chr19	41883838	41883838	-0.160024	Hypo	0.160024	101998	114701	114701	1	1	0.000438572	0.95	0.0117508	1	0.0342251	TRUE	Rrp12
chr8	108827593	108827593	-0.159773	Hypo	0.159773	192768	248040	248040	1	1	0.000444765	0.96	0.0118296	1	0.0342251	TRUE	Zfhx3
chr8	14072065	14072065	-0.159507	Hypo	0.159507	185480	238756	238756	1	1	0.00045321	0.96	0.0119129	1	0.0342251	TRUE	Erich1
chr11	98349920	98349920	-0.159506	Hypo	0.159506	34654	28482	28482	1	2	0.00045321	0.96	0.0119129	1	0.0342251	TRUE	Ppp1r1b
chr5	36224018	36224018	-0.159182	Hypo	0.159182	147676	190218	190218	1	1	0.000466722	0.97	0.0120013	1	0.0342251	TRUE	Sorcs2
chr10	111507942	111507942	-0.158949	Hypo	0.158949	22331	12459	12459	1	1	0.000475167	0.98	0.012079	1	0.0342251	TRUE	Phlda1
chr1	182496926	182496926	-0.158882	Hypo	0.158882	12239	132940	132940	1	1	0.000476856	0.98	0.0120965	1	0.0342251	TRUE	Gm37069
chr1	182496926	182496926	-0.158882	Hypo	0.158882	12239	132940	132940	1	1	0.000476856	0.98	0.0120965	1	0.0342251	TRUE	Capn2
chr3	108204524	108204524	-0.158654	Hypo	0.158654	128413	165200	165200	1	1	0.000483049	0.98	0.0121629	1	0.0342251	TRUE	Atxn7l2
chr5	120749799	120749799	-0.158309	Hypo	0.158309	154453	198661	198661	1	2	0.000488678	0.98	0.0122806	1	0.0342251	TRUE	Oas2
chr8	84511504	84511504	-0.158304	Hypo	0.158304	190282	244869	244869	1	1	0.000489241	0.98	0.012284	1	0.0342251	TRUE	Cacna1a
chr2	90578762	90578762	-0.158215	Hypo	0.158215	112192	144456	144456	1	1	0.000492056	0.98	0.0123099	1	0.0342251	TRUE	Ptprj
chr5	138257900	138257900	-0.158132	Hypo	0.158132	156958	201968	201968	1	1	0.000494871	0.98	0.0123397	1	0.0342251	TRUE	Lamtor4
chr11	51219670	51219879	-0.15787	Hypo	0.315739	28013	19764	19765	2	3	6.02e-05	0.71	0.00100213	1	0.0261745	TRUE	Platr20
chr10	80693816	80693816	-0.157852	Hypo	0.157852	19557	8843	8843	1	2	0.000503879	0.98	0.0124264	1	0.034485	TRUE	Mob3a
chr17	35935888	35935888	-0.157813	Hypo	0.157813	86073	94334	94334	1	1	0.000505568	0.98	0.0124438	1	0.034485	TRUE	Rbx1-ps
chr9	27334422	27334422	-0.157677	Hypo	0.157677	197016	253325	253325	1	1	0.000511198	0.98	0.0124923	1	0.0344981	TRUE	Igsf9b
chr12	99916409	99916409	-0.15766	Hypo	0.15766	45166	41884	41884	1	1	0.000511761	0.98	0.0124973	1	0.0344981	TRUE	Tdp1
chr17	83759567	83759567	-0.1575	Hypo	0.1575	90276	99613	99613	1	1	0.000516265	0.98	0.0125446	1	0.0344981	TRUE	Mta3
chr13	3082440	3082440	-0.157432	Hypo	0.157432	47594	45136	45136	1	1	0.000518517	0.98	0.0125677	1	0.0344981	TRUE	Gm17177
chr16	23111412	23111412	-0.157346	Hypo	0.157346	76091	81338	81338	1	2	0.000521332	0.98	0.0125964	1	0.0344981	TRUE	Eif4a2
chr16	23111412	23111412	-0.157346	Hypo	0.157346	76091	81338	81338	1	2	0.000521332	0.98	0.0125964	1	0.0344981	TRUE	Gm26447
chr3	73057674	73057674	-0.157244	Hypo	0.157244	124844	160526	160526	1	4	0.000523584	0.98	0.0126257	1	0.0344981	TRUE	Slitrk3
chr2	170355809	170355809	-0.156963	Hypo	0.156963	119867	154251	154251	1	1	0.000534844	0.98	0.0127304	1	0.0346653	TRUE	Bcas1
chr7	110629710	110629710	-0.156951	Hypo	0.156951	180280	231960	231960	1	1	0.00053597	0.98	0.0127372	1	0.0346653	TRUE	Gm28863
chr7	110629710	110629710	-0.156951	Hypo	0.156951	180280	231960	231960	1	1	0.00053597	0.98	0.0127372	1	0.0346653	TRUE	Adm
chr5	149279627	149279627	-0.156945	Hypo	0.156945	158543	204012	204012	1	2	0.00053597	0.98	0.0127389	1	0.0346653	TRUE	Alox5ap
chr17	29846130	29846130	-0.156894	Hypo	0.156894	84616	92188	92188	1	1	0.000537659	0.98	0.0127552	1	0.0346653	TRUE	Mdga1
chr19	5480240	5480240	-0.156802	Hypo	0.156802	98317	109936	109936	1	2	0.000542726	0.98	0.0127884	1	0.0347204	TRUE	Efemp2
chr15	96055747	96055747	-0.156761	Hypo	0.156761	72378	76345	76345	1	1	0.000544415	0.98	0.0128019	1	0.0347204	TRUE	D030018L15Rik
chr11	50228690	50228690	-0.156536	Hypo	0.156536	27865	19561	19561	1	1	0.000553986	0.98	0.0128852	1	0.0347204	TRUE	Mgat4b
chr10	8394897	8394897	-0.156512	Hypo	0.156512	13762	1045	1045	1	1	0.000553986	0.98	0.0128926	1	0.0347204	TRUE	Ust
chr2	164165979	164165979	-0.156107	Hypo	0.156107	118654	152681	152681	1	1	0.000566935	0.98	0.0130333	1	0.0347204	TRUE	Kcns1
chr1	75476500	75476500	-0.155982	Hypo	0.155982	4493	123267	123267	1	1	0.00056975	0.98	0.0130699	1	0.0347204	TRUE	Chpf
chr10	81410894	81410894	-0.155884	Hypo	0.155884	19847	9291	9291	1	2	0.000572565	0.98	0.0130969	1	0.0347204	TRUE	Gm16104
chr10	81410894	81410894	-0.155884	Hypo	0.155884	19847	9291	9291	1	2	0.000572565	0.98	0.0130969	1	0.0347204	TRUE	Nfic
chr6	71327376	71327376	-0.155767	Hypo	0.155767	163318	209998	209998	1	1	0.000575942	0.98	0.0131414	1	0.0347204	TRUE	Cd8b1
chr4	137883255	137883255	-0.155762	Hypo	0.155762	142459	183585	183585	1	1	0.000575942	0.98	0.0131431	1	0.0347204	TRUE	Gm13012
chr4	137883255	137883255	-0.155762	Hypo	0.155762	142459	183585	183585	1	1	0.000575942	0.98	0.0131431	1	0.0347204	TRUE	Ece1
chr9	42861254	42861254	-0.155524	Hypo	0.155524	198518	255177	255177	1	2	0.000584387	0.98	0.0132197	1	0.0347204	TRUE	Grik4
chr5	111263671	111263671	-0.155469	Hypo	0.155469	152864	196587	196587	1	1	0.000587202	0.99	0.0132365	1	0.0347204	TRUE	Ttc28
chr6	117716140	117716140	-0.154919	Hypo	0.154919	167030	214610	214610	1	2	0.000615915	0.99	0.0134415	1	0.0354748	TRUE	1700030F04Rik
chr8	94773964	94773964	-0.154809	Hypo	0.154809	191443	246375	246375	1	1	0.00061873	0.99	0.013486	1	0.0354748	TRUE	Cx3cl1
chr8	25566831	25566831	-0.154631	Hypo	0.154631	186255	239713	239713	1	1	0.000627175	0.99	0.0135496	1	0.0354748	TRUE	Fgfr1
chr19	37959308	37959308	-0.154501	Hypo	0.154501	101603	114195	114195	1	1	0.000631116	0.99	0.0135946	1	0.0354748	TRUE	Myof
chr10	52545708	52545708	-0.154403	Hypo	0.154403	16591	4908	4908	1	1	0.000637309	0.99	0.0136278	1	0.0354748	TRUE	Zfa-ps
chr14	52372266	52372266	-0.154183	Hypo	0.154183	60343	61279	61279	1	1	0.000645191	0.99	0.0137038	1	0.0354748	TRUE	Olfr1512
chr3	89387774	89387774	-0.154175	Hypo	0.154175	126134	162196	162196	1	1	0.000645191	0.99	0.0137061	1	0.0354748	TRUE	Zbtb7b
chr9	18511530	18511530	-0.154117	Hypo	0.154117	196144	252205	252205	1	1	0.000647443	0.99	0.0137297	1	0.0354748	TRUE	Muc16
chr16	96819961	96819961	-0.153715	Hypo	0.153715	81109	87572	87572	1	2	0.000662081	0.99	0.0138665	1	0.0356432	TRUE	Dscam
chr3	103813269	103813269	-0.153686	Hypo	0.153686	127922	164563	164563	1	1	0.00066377	0.99	0.0138784	1	0.0356432	TRUE	Ap4b1
chr3	103813269	103813269	-0.153686	Hypo	0.153686	127922	164563	164563	1	1	0.00066377	0.99	0.0138784	1	0.0356432	TRUE	Gm43064
chr9	37919239	37919239	-0.153549	Hypo	0.153549	197864	254338	254338	1	2	0.000668836	0.99	0.0139285	1	0.0356432	TRUE	Olfr878
chr8	121654213	121654213	-0.153462	Hypo	0.153462	194335	249999	249999	1	2	0.000670525	0.99	0.0139589	1	0.0356432	TRUE	Gm27030
chr8	121654213	121654213	-0.153462	Hypo	0.153462	194335	249999	249999	1	2	0.000670525	0.99	0.0139589	1	0.0356432	TRUE	Gm20388
chr1	180333196	180333196	-0.153391	Hypo	0.153391	11937	132565	132565	1	1	0.000674466	0.99	0.0139893	1	0.0357314	TRUE	Itpkb
chr11	115349150	115349150	-0.153292	Hypo	0.153292	37315	31999	31999	1	1	0.000677844	0.99	0.0140253	1	0.0357314	TRUE	Hid1
chr2	126676479	126676479	-0.153263	Hypo	0.153263	115164	148221	148221	1	3	0.000679533	0.99	0.014036	1	0.0357314	TRUE	Gm27003
chr11	3501999	3501999	-0.153015	Hypo	0.153015	24565	15387	15387	1	1	0.000689104	0.99	0.0141289	1	0.0359613	TRUE	Inpp5j
chr15	36877402	36877402	-0.152911	Hypo	0.152911	67053	69564	69564	1	2	0.000691356	0.99	0.0141745	1	0.0359849	TRUE	Gm10384
chr19	22963205	22963205	-0.152469	Hypo	0.152469	100328	112606	112606	1	1	0.000715002	0.99	0.0143653	1	0.0365782	TRUE	Trpm3
chr15	79254265	79254265	-0.152213	Hypo	0.152213	70246	73602	73602	1	1	0.000727951	0.99	0.0144582	1	0.0370137	TRUE	Slc16a8
chr15	79254265	79254265	-0.152213	Hypo	0.152213	70246	73602	73602	1	1	0.000727951	0.99	0.0144582	1	0.0370137	TRUE	Pick1
chr3	138180766	138180766	-0.152089	Hypo	0.152089	130376	167608	167608	1	1	0.000736396	0.99	0.0145078	1	0.0370741	TRUE	4930579F01Rik
chrX	73421949	73422330	-0.151927	Hypo	0.911561	212033	272130	272135	6	7	0	0	0.000145815	1	0	TRUE	Zfp92
chr5	121686677	121686677	-0.151916	Hypo	0.151916	154606	198867	198867	1	1	0.000745404	0.99	0.0145748	1	0.0371694	TRUE	Brap
chr9	43139841	43139841	-0.151884	Hypo	0.151884	198557	255226	255226	1	1	0.000747656	1	0.0145922	1	0.0371694	TRUE	Pou2f3
chr19	7226953	7226953	-0.151814	Hypo	0.151814	98884	110756	110756	1	1	0.000749908	1	0.0146204	1	0.0371694	TRUE	Naa40
chr1	91310595	91310595	-0.151753	Hypo	0.151753	5956	125113	125113	1	1	0.00075216	1	0.0146468	1	0.0371694	TRUE	Scly
chr1	91310595	91310595	-0.151753	Hypo	0.151753	5956	125113	125113	1	1	0.00075216	1	0.0146468	1	0.0371694	TRUE	Gm17090
chr12	108239911	108239911	-0.151604	Hypo	0.151604	46233	43235	43235	1	1	0.0007561	1	0.0147031	1	0.0371694	TRUE	Ccdc85c
chr9	60003134	60003134	-0.151535	Hypo	0.151535	200717	258055	258055	1	1	0.000758352	1	0.0147234	1	0.0371694	TRUE	Thsd4
chr9	14901067	14901067	-0.151534	Hypo	0.151534	195932	251955	251955	1	1	0.000758352	1	0.0147245	1	0.0371694	TRUE	Izumo1r
chr7	5032154	5032154	-0.15143	Hypo	0.15143	170631	219302	219302	1	2	0.000760604	1	0.0147651	1	0.0371694	TRUE	Gm44973
chr7	5032154	5032154	-0.15143	Hypo	0.15143	170631	219302	219302	1	2	0.000760604	1	0.0147651	1	0.0371694	TRUE	Zfp865
chr7	5032154	5032154	-0.15143	Hypo	0.15143	170631	219302	219302	1	2	0.000760604	1	0.0147651	1	0.0371694	TRUE	Ccdc106
chr15	101782142	101782142	-0.151339	Hypo	0.151339	73602	78007	78007	1	1	0.000763982	1	0.0148067	1	0.0372349	TRUE	Krt72
chr10	78307580	78307580	-0.15128	Hypo	0.15128	18950	7965	7965	1	2	0.000767923	1	0.0148354	1	0.0372538	TRUE	Agpat3
chr3	131165732	131165732	-0.151101	Hypo	0.151101	129936	167061	167061	1	1	0.000778057	1	0.0148962	1	0.0374277	TRUE	Lef1
chr10	93284891	93284891	-0.150961	Hypo	0.150961	20985	10773	10773	1	2	0.000788191	1	0.0149559	1	0.0375891	TRUE	Elk3
chr2	33879565	33879686	-0.150862	Hypo	0.301725	107585	138774	138775	2	2	7.77e-05	0.85	0.00113556	1	0.0266728	TRUE	Mvb12b
chr15	78493806	78493806	-0.150859	Hypo	0.150859	70055	73352	73352	1	2	0.000793258	1	0.0149976	1	0.0376602	TRUE	Il2rb
chr9	77377443	77377443	-0.150806	Hypo	0.150806	202572	260337	260337	1	1	0.000796073	1	0.015019	1	0.0377042	TRUE	5730403I07Rik
chr12	111417742	111418065	-0.150662	Hypo	0.301323	46805	44155	44157	3	3	7.09e-05	0.84	0.00114006	1	0.0266728	TRUE	Exoc3l4
chr6	30735602	30735607	-0.1505	Hypo	0.301	160248	206188	206189	2	4	7.94e-05	0.85	0.00114175	1	0.0266728	TRUE	Gm44296
chr6	30735602	30735607	-0.1505	Hypo	0.301	160248	206188	206189	2	4	7.94e-05	0.85	0.00114175	1	0.0266728	TRUE	Mest
chr7	132509222	132509222	-0.150415	Hypo	0.150415	182678	235101	235101	1	1	0.000814652	1	0.0151738	1	0.0384022	TRUE	Fgfr2
chr11	12027967	12027967	-0.150284	Hypo	0.150284	25443	16530	16530	1	4	0.000821971	1	0.0152279	1	0.0385653	TRUE	Grb10
chr2	33228461	33228461	-0.150154	Hypo	0.150154	107487	138658	138658	1	1	0.000830416	1	0.0152881	1	0.0386094	TRUE	Angptl2
chr2	33228461	33228461	-0.150154	Hypo	0.150154	107487	138658	138658	1	1	0.000830416	1	0.0152881	1	0.0386094	TRUE	Ralgps1
chr4	149537831	149537831	-0.149969	Hypo	0.149969	143993	185529	185529	1	3	0.00084055	1	0.0153585	1	0.0386094	TRUE	Ctnnbip1
chr11	44901158	44901158	-0.14989	Hypo	0.14989	27340	18889	18889	1	1	0.000846742	1	0.0153889	1	0.0386094	TRUE	Ebf1
chr14	23360813	23360813	-0.149824	Hypo	0.149824	57839	58078	58078	1	2	0.000848994	1	0.0154142	1	0.0386094	TRUE	Kcnma1
chr13	37424607	37424607	-0.149809	Hypo	0.149809	50012	48192	48192	1	1	0.000849557	1	0.0154204	1	0.0386094	TRUE	Gm4035
chr2	75304142	75304142	-0.149796	Hypo	0.149796	110594	142433	142433	1	1	0.000849557	1	0.0154277	1	0.0386094	TRUE	2600014E21Rik
chr12	111418396	111418396	-0.149789	Hypo	0.149789	46806	44158	44158	1	1	0.000850683	1	0.0154305	1	0.0386094	TRUE	Exoc3l4
chr6	128298208	128298208	-0.149745	Hypo	0.149745	168415	216405	216405	1	1	0.000851809	1	0.0154491	1	0.0386094	TRUE	Tead4
chr4	59911627	59911627	-0.149665	Hypo	0.149665	135627	174945	174945	1	1	0.000855187	1	0.0154801	1	0.0386094	TRUE	Slc46a2
chr6	83108643	83108643	-0.149484	Hypo	0.149484	164035	210883	210883	1	2	0.000868136	1	0.0155533	1	0.0388429	TRUE	Gm42688
chr6	83108643	83108643	-0.149484	Hypo	0.149484	164035	210883	210883	1	2	0.000868136	1	0.0155533	1	0.0388429	TRUE	Ccdc142os
chr5	137638235	137638235	-0.149461	Hypo	0.149461	156813	201766	201766	1	2	0.000868699	1	0.0155651	1	0.0388429	TRUE	Lrch4
chr5	137638235	137638235	-0.149461	Hypo	0.149461	156813	201766	201766	1	2	0.000868699	1	0.0155651	1	0.0388429	TRUE	Gm20605
chr10	96334299	96334299	-0.149237	Hypo	0.149237	21403	11342	11342	1	2	0.0008839	1	0.0156692	1	0.0390736	TRUE	AC153938.2
chr17	12210322	12210322	-0.149222	Hypo	0.149222	82098	88816	88816	1	1	0.000885589	1	0.0156771	1	0.0390736	TRUE	Agpat4
chr17	29870432	29870432	-0.14915	Hypo	0.14915	84620	92193	92193	1	1	0.000890656	1	0.0157098	1	0.0392106	TRUE	Mdga1
chr10	81364867	81364885	-0.149115	Hypo	0.29823	19824	9254	9255	2	2	8.9e-05	0.9	0.00117328	1	0.0266728	TRUE	4930404N11Rik
chr10	81364867	81364885	-0.149115	Hypo	0.29823	19824	9254	9255	2	2	8.9e-05	0.9	0.00117328	1	0.0266728	TRUE	Mfsd12
chr2	166827632	166827671	-0.149102	Hypo	0.298204	119261	153495	153496	2	2	8.9e-05	0.9	0.00117328	1	0.0266728	TRUE	Arfgef2
chr8	71678798	71678798	-0.149071	Hypo	0.149071	189365	243696	243696	1	2	0.000894034	1	0.0157419	1	0.0392121	TRUE	Jak3
chr11	50421575	50421575	-0.149021	Hypo	0.149021	27906	19621	19621	1	1	0.000897412	1	0.0157661	1	0.0392121	TRUE	Rufy1
chr12	102131422	102131422	-0.149	Hypo	0.149	45412	42202	42202	1	1	0.000898538	1	0.0157728	1	0.0392121	TRUE	Slc24a4
chr8	116187259	116187259	-0.148858	Hypo	0.148858	193464	248894	248894	1	2	0.000909235	1	0.0158319	1	0.0393239	TRUE	4930422C21Rik
chr2	49693818	49693818	-0.148792	Hypo	0.148792	108618	140011	140011	1	1	0.000914865	1	0.0158657	1	0.0393239	TRUE	Kif5c
chr12	84649669	84649669	-0.14872	Hypo	0.14872	44066	40520	40520	1	3	0.00091768	1	0.015895	1	0.0393239	TRUE	Vrtn
chr15	78429776	78429776	-0.148317	Hypo	0.148317	70038	73331	73331	1	1	0.000941325	1	0.0160881	1	0.0397276	TRUE	Kctd17
chr1	54916638	54916638	-0.148255	Hypo	0.148255	2772	121018	121018	1	1	0.00094414	1	0.0161112	1	0.0397276	TRUE	Ankrd44
chr16	38653414	38653414	-0.148143	Hypo	0.148143	77671	83332	83332	1	1	0.000950896	1	0.0161675	1	0.0397423	TRUE	Arhgap31
chr11	100673048	100673048	-0.147954	Hypo	0.147954	35181	29188	29188	1	2	0.000958215	1	0.0162446	1	0.0397423	TRUE	Zfp385c
chr3	27541753	27541753	-0.147895	Hypo	0.147895	122050	157079	157079	1	1	0.000961593	1	0.0162733	1	0.0397423	TRUE	Fndc3b
chr17	70753711	70753711	-0.147853	Hypo	0.147853	89229	98316	98316	1	1	0.000964971	1	0.016293	1	0.0397423	TRUE	5031415H12Rik
chr17	70753711	70753711	-0.147853	Hypo	0.147853	89229	98316	98316	1	1	0.000964971	1	0.016293	1	0.0397423	TRUE	Dlgap1
chr17	14924727	14924727	-0.147823	Hypo	0.147823	82397	89170	89170	1	1	0.00096666	1	0.0163077	1	0.0397423	TRUE	Wdr27
chr17	32416345	32416345	-0.147776	Hypo	0.147776	85069	92774	92774	1	2	0.000968349	1	0.0163274	1	0.0397423	TRUE	Pglyrp2
chr13	54214119	54214119	-0.147661	Hypo	0.147661	51853	50572	50572	1	2	0.000978483	1	0.0163741	1	0.0399433	TRUE	Hrh2
chr13	52521695	52521695	-0.147598	Hypo	0.147598	51636	50282	50282	1	1	0.00098355	1	0.0164017	1	0.0399433	TRUE	Diras2
chr19	18602976	18602976	-0.147587	Hypo	0.147587	100106	112330	112330	1	1	0.00098355	1	0.0164068	1	0.0399433	TRUE	Ostf1
chr4	148163546	148163546	-0.147308	Hypo	0.147308	143737	185205	185205	1	1	0.00100157	1	0.0165391	1	0.0401718	TRUE	Fbxo2
chr13	73816184	73816184	-0.147304	Hypo	0.147304	53741	53016	53016	1	1	0.00100157	1	0.0165413	1	0.0401718	TRUE	Slc12a7
chr6	37367033	37367033	-0.14727	Hypo	0.14727	160771	206894	206894	1	1	0.00100382	1	0.0165599	1	0.0401718	TRUE	Creb3l2
chrX	102070395	102070395	-0.147267	Hypo	0.147267	214381	274941	274941	1	1	0.00100382	1	0.0165627	1	0.0401718	TRUE	Rgag4
chrX	102070395	102070395	-0.147267	Hypo	0.147267	214381	274941	274941	1	1	0.00100382	1	0.0165627	1	0.0401718	TRUE	Nhsl2
chr11	117290409	117290409	-0.14725	Hypo	0.14725	37872	32756	32756	1	1	0.00100494	1	0.0165723	1	0.0401718	TRUE	2021-09-09
chr5	124338942	124338942	-0.147156	Hypo	0.147156	155223	199675	199675	1	1	0.00101001	1	0.0166184	1	0.0402583	TRUE	2810006K23Rik
chr11	36990700	36990700	-0.147141	Hypo	0.147141	27050	18530	18530	1	1	0.00101114	1	0.0166258	1	0.0402583	TRUE	Tenm2
chr2	103682931	103682931	-0.14701	Hypo	0.14701	113219	145746	145746	1	1	0.00101845	1	0.0166911	1	0.0403888	TRUE	Abtb2
chr9	117443775	117443775	-0.14696	Hypo	0.14696	206028	264891	264891	1	1	0.00102465	1	0.0167209	1	0.0404474	TRUE	Rbms3
chr10	127775718	127775718	-0.146929	Hypo	0.146929	23930	14508	14508	1	1	0.0010269	1	0.0167316	1	0.0404474	TRUE	Rdh16f1
chr18	36969842	36969908	-0.146741	Hypo	0.293483	93282	103363	103364	2	2	9.8e-05	0.92	0.00123802	1	0.0266728	TRUE	Pcdha1
chr18	36969842	36969908	-0.146741	Hypo	0.293483	93282	103363	103364	2	2	9.8e-05	0.92	0.00123802	1	0.0266728	TRUE	Pcdha2
chr18	36969842	36969908	-0.146741	Hypo	0.293483	93282	103363	103364	2	2	9.8e-05	0.92	0.00123802	1	0.0266728	TRUE	Pcdha3
chr18	36969842	36969908	-0.146741	Hypo	0.293483	93282	103363	103364	2	2	9.8e-05	0.92	0.00123802	1	0.0266728	TRUE	Pcdha4
chr18	36969842	36969908	-0.146741	Hypo	0.293483	93282	103363	103364	2	2	9.8e-05	0.92	0.00123802	1	0.0266728	TRUE	Pcdha5
chr18	36969842	36969908	-0.146741	Hypo	0.293483	93282	103363	103364	2	2	9.8e-05	0.92	0.00123802	1	0.0266728	TRUE	Pcdha6
chr18	36969842	36969908	-0.146741	Hypo	0.293483	93282	103363	103364	2	2	9.8e-05	0.92	0.00123802	1	0.0266728	TRUE	Gm42416
chr15	97992289	97992289	-0.146654	Hypo	0.146654	72681	76741	76741	1	1	0.00104998	1	0.0168853	1	0.0407497	TRUE	Col2a1
chr17	45663652	45663652	-0.146486	Hypo	0.146486	86951	95480	95480	1	2	0.00106068	1	0.0169664	1	0.0408476	TRUE	Gm16172
chr17	45663652	45663652	-0.146486	Hypo	0.146486	86951	95480	95480	1	2	0.00106068	1	0.0169664	1	0.0408476	TRUE	Tmem63b
chr4	135474427	135474427	-0.146233	Hypo	0.146233	141977	182946	182946	1	2	0.00108207	1	0.0171021	1	0.0410109	TRUE	Nipal3
chr3	10253707	10253707	-0.146207	Hypo	0.146207	121439	156283	156283	1	1	0.00108433	1	0.0171161	1	0.0410109	TRUE	Fabp12
chr7	4510268	4510268	-0.146146	Hypo	0.146146	170477	219072	219072	1	2	0.00108883	1	0.017146	1	0.0410109	TRUE	Tnnt1
chr7	4709014	4709014	-0.146038	Hypo	0.146038	170535	219159	219159	1	2	0.00109502	1	0.0172085	1	0.0410109	TRUE	Brsk1
chr7	4709014	4709014	-0.146038	Hypo	0.146038	170535	219159	219159	1	2	0.00109502	1	0.0172085	1	0.0410109	TRUE	Tmem150b
chr11	69235799	69235799	-0.145929	Hypo	0.145929	30221	22600	22600	1	5	0.00110234	1	0.0172681	1	0.0410109	TRUE	Gucy2e
chr15	78287923	78287923	-0.145863	Hypo	0.145863	70003	73279	73279	1	2	0.00110628	1	0.0172985	1	0.0410109	TRUE	Csf2rb2
chr15	75885294	75885294	-0.14579	Hypo	0.14579	69394	72435	72435	1	1	0.0011136	1	0.0173323	1	0.0410109	TRUE	Mroh6
chr1	63309801	63309801	-0.145407	Hypo	0.145407	3488	121966	121966	1	2	0.00114119	1	0.0175209	1	0.041471	TRUE	Zdbf2
chr7	28370301	28370301	-0.145353	Hypo	0.145353	172899	222322	222322	1	1	0.00114738	1	0.0175468	1	0.0415575	TRUE	Plekhg2
chr18	61739027	61739027	-0.14532	Hypo	0.14532	95371	106181	106181	1	1	0.00115076	1	0.0175637	1	0.0415575	TRUE	Afap1l1
chr11	100581171	100581171	-0.145293	Hypo	0.145293	35157	29155	29155	1	1	0.00115414	1	0.017575	1	0.0415637	TRUE	Cnp
chr4	154626803	154626803	-0.145161	Hypo	0.145161	144929	186733	186733	1	1	0.00116089	1	0.0176341	1	0.0416569	TRUE	Prdm16
chr2	148799188	148799188	-0.145064	Hypo	0.145064	116817	150251	150251	1	1	0.00117046	1	0.0176938	1	0.0418903	TRUE	Cst8
chr7	144228934	144228934	-0.145051	Hypo	0.145051	184283	237241	237241	1	1	0.00117159	1	0.0176994	1	0.0418903	TRUE	Shank2
chr5	143370555	143370555	-0.144642	Hypo	0.144642	157710	202950	202950	1	1	0.00120086	1	0.017906	1	0.0422318	TRUE	Grid2ip
chr6	35318237	35318237	-0.144572	Hypo	0.144572	160678	206779	206779	1	1	0.00120537	1	0.0179392	1	0.0422318	TRUE	Fam180a
chr5	135134009	135134009	-0.144374	Hypo	0.144374	156299	201060	201060	1	1	0.00122789	1	0.0180518	1	0.0426075	TRUE	Mlxipl
chr5	34557298	34557298	-0.14437	Hypo	0.14437	147417	189865	189865	1	1	0.00122789	1	0.0180541	1	0.0426075	TRUE	Sh3bp2
chr11	59182846	59182846	-0.144332	Hypo	0.144332	28986	21005	21005	1	1	0.00123296	1	0.0180738	1	0.0426353	TRUE	Gjc2
chr2	59878188	59878188	-0.144306	Hypo	0.144306	109207	140703	140703	1	2	0.00123746	1	0.0180901	1	0.0426385	TRUE	Wdsub1
chr17	47883307	47883307	-0.14426	Hypo	0.14426	87452	96168	96168	1	1	0.00124028	1	0.0181126	1	0.0426385	TRUE	Foxp4
chr9	55949854	55949854	-0.144213	Hypo	0.144213	200105	257256	257256	1	1	0.00124253	1	0.0181363	1	0.0426385	TRUE	AC107819.3
chr2	90943129	90943129	-0.144118	Hypo	0.144118	112243	144525	144525	1	1	0.00125379	1	0.0181909	1	0.0426385	TRUE	Celf1
chr13	73677902	73677902	-0.14403	Hypo	0.14403	53716	52988	52988	1	2	0.00126054	1	0.0182371	1	0.0426385	TRUE	Slc6a18
chr17	34734671	34734671	-0.14401	Hypo	0.14401	85611	93596	93596	1	1	0.00126336	1	0.0182483	1	0.0426385	TRUE	C4b
chr7	29459496	29459496	-0.143993	Hypo	0.143993	173216	222773	222773	1	1	0.00126448	1	0.0182556	1	0.0426385	TRUE	Sipa1l3
chr13	111257155	111257155	-0.143966	Hypo	0.143966	56226	56109	56109	1	1	0.00126505	1	0.0182703	1	0.0426385	TRUE	Actbl2
chr8	94780469	94780469	-0.1438	Hypo	0.1438	191447	246379	246379	1	1	0.00127912	1	0.0183491	1	0.0428653	TRUE	Cx3cl1
chr14	69730709	69730709	-0.143788	Hypo	0.143788	62347	63915	63915	1	1	0.00127912	1	0.0183553	1	0.0428653	TRUE	Chmp7
chr2	59746264	59746264	-0.143752	Hypo	0.143752	109185	140672	140672	1	1	0.0012825	1	0.0183699	1	0.0428653	TRUE	Tanc1
chr9	108115704	108115704	-0.143703	Hypo	0.143703	205032	263542	263542	1	1	0.00128982	1	0.0184054	1	0.0428983	TRUE	Bsn
chr10	79685741	79685741	-0.143675	Hypo	0.143675	19125	8211	8211	1	1	0.00129207	1	0.0184178	1	0.0428983	TRUE	Cdc34
chr2	85197383	85197383	-0.143658	Hypo	0.143658	111317	143369	143369	1	2	0.00129263	1	0.0184268	1	0.0428983	TRUE	Gm13716
chr17	56383358	56383358	-0.143616	Hypo	0.143616	88129	96986	96986	1	1	0.00129826	1	0.0184538	1	0.0428983	TRUE	Kdm4b
chr4	118486445	118486445	-0.143568	Hypo	0.143568	139365	179527	179527	1	3	0.00130277	1	0.0184848	1	0.0428983	TRUE	Tie1
chr4	141929275	141929275	-0.143215	Hypo	0.143215	143292	184663	184663	1	1	0.00133824	1	0.0186858	1	0.0430588	TRUE	Fhad1
chr6	89886568	89886568	-0.143149	Hypo	0.143149	164984	212086	212086	1	1	0.00134443	1	0.0187195	1	0.0430588	TRUE	Vmn1r44
chr4	132722753	132722753	-0.143146	Hypo	0.143146	141372	182145	182145	1	1	0.00134556	1	0.0187207	1	0.0430588	TRUE	Eya3
chr8	25983518	25983518	-0.143056	Hypo	0.143056	186323	239807	239807	1	1	0.00135794	1	0.0187826	1	0.0430588	TRUE	Pomk
chr13	55003645	55003645	-0.142981	Hypo	0.142981	51991	50747	50747	1	2	0.0013647	1	0.0188164	1	0.0430588	TRUE	Unc5a
chr8	121273128	121273128	-0.142945	Hypo	0.142945	194248	249883	249883	1	2	0.00136864	1	0.018831	1	0.0430588	TRUE	Gm26815
chr8	121273128	121273128	-0.142945	Hypo	0.142945	194248	249883	249883	1	2	0.00136864	1	0.018831	1	0.0430588	TRUE	Gm20388
chr17	13016586	13016586	-0.142865	Hypo	0.142865	82235	88993	88993	1	1	0.00137089	1	0.0188766	1	0.0430588	TRUE	Sod2
chr3	103149178	103149178	-0.142858	Hypo	0.142858	127836	164450	164450	1	1	0.00137089	1	0.0188794	1	0.0430588	TRUE	Dennd2c
chr13	112466494	112466494	-0.142816	Hypo	0.142816	56382	56296	56296	1	1	0.00137539	1	0.0189014	1	0.0430588	TRUE	Il6st
chr2	85001632	85001632	-0.142636	Hypo	0.142636	111283	143324	143324	1	1	0.00139453	1	0.0189999	1	0.0431843	TRUE	P2rx3
chr6	121104900	121104900	-0.142584	Hypo	0.142584	167449	215151	215151	1	2	0.00139791	1	0.0190252	1	0.0431843	TRUE	Mical3
chr6	75187907	75187907	-0.142395	Hypo	0.142395	163659	210421	210421	1	1	0.00141649	1	0.0191305	1	0.0434893	TRUE	Gm8992
chr17	70561616	70561616	-0.142308	Hypo	0.142308	89211	98293	98293	1	2	0.00142212	1	0.0191688	1	0.0435952	TRUE	Dlgap1
chr2	13224909	13224909	-0.142004	Hypo	0.142004	105081	135474	135474	1	1	0.00145872	1	0.019345	1	0.0441279	TRUE	Rsu1
chr8	94324332	94324332	-0.141894	Hypo	0.141894	191362	246269	246269	1	3	0.00146998	1	0.0194075	1	0.0441332	TRUE	Mir138-2
chr8	94324332	94324332	-0.141894	Hypo	0.141894	191362	246269	246269	1	3	0.00146998	1	0.0194075	1	0.0441332	TRUE	C78859
chr6	113586776	113586776	-0.141857	Hypo	0.141857	166544	213992	213992	1	1	0.00147279	1	0.0194295	1	0.0441332	TRUE	Fancd2
chr2	72092532	72092532	-0.141799	Hypo	0.141799	110151	141861	141861	1	1	0.00148236	1	0.0194661	1	0.0442957	TRUE	Rapgef4
chr7	30453625	30453625	-0.141663	Hypo	0.141663	173417	223060	223060	1	1	0.00149869	1	0.0195483	1	0.0442957	TRUE	Kirrel2
chr17	33936898	33936898	-0.141652	Hypo	0.141652	85304	93120	93120	1	2	0.00149925	1	0.0195516	1	0.0442957	TRUE	Rgl2
chr15	58932586	58932586	-0.141633	Hypo	0.141633	68267	71045	71045	1	1	0.00150038	1	0.019564	1	0.0442957	TRUE	Tatdn1
chr10	111480400	111480400	-0.141609	Hypo	0.141609	22321	12447	12447	1	2	0.00150263	1	0.0195747	1	0.0442968	TRUE	Nap1l1
chr1	92606277	92606277	-0.141493	Hypo	0.141493	6118	125327	125327	1	1	0.00151614	1	0.0196507	1	0.0444225	TRUE	Olfr1410
chr2	174328268	174328353	-0.14149	Hypo	0.282979	120344	154923	154924	2	3	0.000121044	0.94	0.00136357	1	0.0266728	TRUE	Gnas
chr19	5412042	5412042	-0.141378	Hypo	0.141378	98287	109884	109884	1	1	0.00153134	1	0.0197312	1	0.0444225	TRUE	4930481A15Rik
chr9	108954522	108954522	-0.141296	Hypo	0.141296	205220	263845	263845	1	1	0.0015426	1	0.0197965	1	0.0444276	TRUE	Col7a1
chr17	35896406	35896406	-0.141213	Hypo	0.141213	86049	94284	94284	1	1	0.00155217	1	0.0198421	1	0.0445739	TRUE	2310061I04Rik
chr18	61660414	61660414	-0.141049	Hypo	0.141049	95353	106152	106152	1	1	0.00157357	1	0.0199362	1	0.0446485	TRUE	Carmn
chr14	121172322	121172322	-0.141024	Hypo	0.141024	64939	67016	67016	1	1	0.00157582	1	0.0199514	1	0.0446485	TRUE	Farp1
chr2	139725527	139725527	-0.140993	Hypo	0.140993	116254	149573	149573	1	1	0.00158145	1	0.0199722	1	0.0446485	TRUE	Ism1
chr1	89846691	89846691	-0.140968	Hypo	0.140968	5744	124848	124848	1	1	0.00158539	1	0.0199885	1	0.0446485	TRUE	Agap1
chr8	121660690	121660690	-0.140953	Hypo	0.140953	194336	250001	250001	1	2	0.00158708	1	0.0199987	1	0.0446485	TRUE	Gm20388
chr8	122275405	122275405	-0.14094	Hypo	0.14094	194457	250144	250144	1	1	0.00158764	1	0.0200026	1	0.0446485	TRUE	Gm20388
chr8	119943708	119943708	-0.140886	Hypo	0.140886	193917	249461	249461	1	1	0.00159327	1	0.0200353	1	0.0446485	TRUE	Usp10
chr8	119943708	119943708	-0.140886	Hypo	0.140886	193917	249461	249461	1	1	0.00159327	1	0.0200353	1	0.0446485	TRUE	Gm20388
chr15	27486467	27486467	-0.140869	Hypo	0.140869	66495	68883	68883	1	1	0.00159552	1	0.0200471	1	0.0446485	TRUE	Ank
chr8	104238099	104238099	-0.140791	Hypo	0.140791	192037	247074	247074	1	1	0.00160622	1	0.0200961	1	0.0447641	TRUE	Tk2
chr10	112060386	112060386	-0.140771	Hypo	0.140771	22405	12556	12556	1	3	0.00160904	1	0.0201073	1	0.0447641	TRUE	Glipr1l1
chr1	87472716	87472716	-0.140735	Hypo	0.140735	5342	124346	124346	1	1	0.00161241	1	0.0201253	1	0.0447641	TRUE	3110079O15Rik
chr6	138427114	138427114	-0.1406	Hypo	0.1406	169352	217600	217600	1	1	0.00163099	1	0.0202103	1	0.0447641	TRUE	A830011K09Rik
chr6	138427114	138427114	-0.1406	Hypo	0.1406	169352	217600	217600	1	1	0.00163099	1	0.0202103	1	0.0447641	TRUE	Lmo3
chr5	135064867	135064867	-0.140592	Hypo	0.140592	156280	201035	201035	1	1	0.00163156	1	0.0202177	1	0.0447641	TRUE	Dnajc30
chr5	135064867	135064867	-0.140592	Hypo	0.140592	156280	201035	201035	1	1	0.00163156	1	0.0202177	1	0.0447641	TRUE	Wbscr22
chr8	87689467	87689467	-0.140556	Hypo	0.140556	190692	245428	245428	1	1	0.00163437	1	0.0202413	1	0.0447641	TRUE	Zfp423
chr5	34621366	34621366	-0.140494	Hypo	0.140494	147433	189890	189890	1	1	0.00164056	1	0.0202796	1	0.0447952	TRUE	Add1
chr10	19992168	19992168	-0.140449	Hypo	0.140449	14507	2111	2111	1	1	0.00164338	1	0.0203066	1	0.0448109	TRUE	Map3k5
chr17	34145130	34145130	-0.140431	Hypo	0.140431	85410	93301	93301	1	1	0.00164788	1	0.0203196	1	0.0448114	TRUE	H2-DMb2
chr10	90523576	90523576	-0.140377	Hypo	0.140377	20758	10489	10489	1	1	0.00165408	1	0.0203528	1	0.0448577	TRUE	Anks1b
chr2	181767098	181767113	-0.140219	Hypo	0.280439	121041	155801	155802	2	4	0.000126674	0.95	0.00139285	1	0.0266728	TRUE	Myt1
chr14	10657421	10657421	-0.139946	Hypo	0.139946	56999	287962	287962	1	1	0.00170306	1	0.0206196	1	0.0451874	TRUE	Fhit
chr8	72367369	72367369	-0.139941	Hypo	0.139941	189475	243848	243848	1	1	0.00170418	1	0.0206236	1	0.0451874	TRUE	Eps15l1
chr15	80395424	80395424	-0.139902	Hypo	0.139902	70524	73990	73990	1	1	0.00171263	1	0.0206478	1	0.0451874	TRUE	Cacna1i
chr4	135143728	135143728	-0.139873	Hypo	0.139873	141907	182859	182859	1	1	0.00171769	1	0.0206658	1	0.0451874	TRUE	Gm16224
chr4	135143728	135143728	-0.139873	Hypo	0.139873	141907	182859	182859	1	1	0.00171769	1	0.0206658	1	0.0451874	TRUE	Runx3
chr1	21076257	21076257	-0.139872	Hypo	0.139872	765	118523	118523	1	1	0.00171769	1	0.0206658	1	0.0451874	TRUE	Tram2
chr5	139354633	139354633	-0.139843	Hypo	0.139843	157126	202200	202200	1	2	0.00172051	1	0.0206849	1	0.0451874	TRUE	Cyp2w1
chr5	114611177	114611177	-0.139824	Hypo	0.139824	153469	197376	197376	1	3	0.00172389	1	0.0206951	1	0.0451874	TRUE	Fam222a
chr5	53138440	53138440	-0.139626	Hypo	0.139626	148621	191356	191356	1	1	0.00174472	1	0.0208268	1	0.0452566	TRUE	Sel1l3
chr7	29469134	29469134	-0.139558	Hypo	0.139558	173217	222774	222774	1	1	0.0017526	1	0.0208696	1	0.0452566	TRUE	Sipa1l3
chr6	72672962	72672962	-0.139525	Hypo	0.139525	163537	210274	210274	1	1	0.00175485	1	0.0208933	1	0.0452566	TRUE	Tcf7l1
chr3	89762491	89762491	-0.139383	Hypo	0.139383	126226	162314	162314	1	1	0.00177568	1	0.0209749	1	0.0453989	TRUE	Chrnb2
chr9	110989490	110989490	-0.139323	Hypo	0.139323	205519	264264	264264	1	2	0.00178694	1	0.021016	1	0.0455109	TRUE	Rtp3
chr10	79879480	79879480	-0.13928	Hypo	0.13928	19209	8332	8332	1	2	0.00179201	1	0.0210441	1	0.0455109	TRUE	Prtn3
chr17	8924040	8924129	-0.139263	Hypo	0.278526	81885	88571	88572	2	2	0.000131741	0.96	0.00141649	1	0.0266728	TRUE	Pde10a
chr7	113879195	113879195	-0.139202	Hypo	0.139202	180601	232358	232358	1	1	0.00180665	1	0.0211027	1	0.0455283	TRUE	Spon1
chr4	118482736	118482736	-0.139157	Hypo	0.139157	139363	179525	179525	1	2	0.00181397	1	0.021132	1	0.0455283	TRUE	Tie1
chr8	71393534	71393534	-0.13914	Hypo	0.13914	189269	243543	243543	1	1	0.00181565	1	0.021141	1	0.0455283	TRUE	Ushbp1
chr9	119537885	119537885	-0.139129	Hypo	0.139129	206285	265218	265218	1	1	0.00181734	1	0.0211494	1	0.0455283	TRUE	Scn5a
chr10	63333811	63333811	-0.139095	Hypo	0.139095	17535	6120	6120	1	1	0.00182297	1	0.0211736	1	0.0455283	TRUE	Sirt1
chr18	36968279	36968279	-0.139084	Hypo	0.139084	93280	103343	103343	1	13	0.00182354	1	0.0211798	1	0.0455283	TRUE	Pcdha1
chr18	36968279	36968279	-0.139084	Hypo	0.139084	93280	103343	103343	1	13	0.00182354	1	0.0211798	1	0.0455283	TRUE	Pcdha2
chr18	36968279	36968279	-0.139084	Hypo	0.139084	93280	103343	103343	1	13	0.00182354	1	0.0211798	1	0.0455283	TRUE	Pcdha3
chr18	36968279	36968279	-0.139084	Hypo	0.139084	93280	103343	103343	1	13	0.00182354	1	0.0211798	1	0.0455283	TRUE	Pcdha4
chr18	36968279	36968279	-0.139084	Hypo	0.139084	93280	103343	103343	1	13	0.00182354	1	0.0211798	1	0.0455283	TRUE	Pcdha5
chr18	36968279	36968279	-0.139084	Hypo	0.139084	93280	103343	103343	1	13	0.00182354	1	0.0211798	1	0.0455283	TRUE	Pcdha6
chr18	36968279	36968279	-0.139084	Hypo	0.139084	93280	103343	103343	1	13	0.00182354	1	0.0211798	1	0.0455283	TRUE	Gm42416
chr2	179648997	179648997	-0.139055	Hypo	0.139055	120603	155222	155222	1	1	0.00182917	1	0.0211984	1	0.0455283	TRUE	Cdh4
chr2	164776963	164776963	-0.138863	Hypo	0.138863	118804	152891	152891	1	1	0.00184943	1	0.0213234	1	0.0458621	TRUE	Ube2c
chr17	29595757	29595757	-0.138633	Hypo	0.138633	84570	92128	92128	1	3	0.0018759	1	0.0214771	1	0.0462269	TRUE	Tbc1d22b
chr17	29595757	29595757	-0.138633	Hypo	0.138633	84570	92128	92128	1	3	0.0018759	1	0.0214771	1	0.0462269	TRUE	Tbc1d22bos
chr17	29595757	29595757	-0.138633	Hypo	0.138633	84570	92128	92128	1	3	0.0018759	1	0.0214771	1	0.0462269	TRUE	Gm28052
chr5	37739731	37739731	-0.138488	Hypo	0.138488	147898	190496	190496	1	1	0.00189391	1	0.0215655	1	0.0463613	TRUE	Cytl1
chr5	137212102	137212102	-0.138485	Hypo	0.138485	156686	201580	201580	1	2	0.00189391	1	0.0215683	1	0.0463613	TRUE	Muc3a
chr2	31459142	31459142	-0.13847	Hypo	0.13847	107015	138013	138013	1	1	0.00189785	1	0.0215795	1	0.0463613	TRUE	Hmcn2
chr9	90176281	90176281	-0.138465	Hypo	0.138465	203357	261328	261328	1	1	0.00189785	1	0.0215835	1	0.0463613	TRUE	Adamts7
chr17	47377673	47377673	-0.13835	Hypo	0.13835	87316	95972	95972	1	1	0.00191418	1	0.0216533	1	0.0463613	TRUE	Mrps10
chr11	108929228	108929228	-0.13835	Hypo	0.13835	36596	31091	31091	1	1	0.00191418	1	0.0216539	1	0.0463613	TRUE	Axin2
chr5	27422204	27422204	-0.138339	Hypo	0.138339	146557	188749	188749	1	1	0.00191587	1	0.0216589	1	0.0463613	TRUE	Dpp6
chr9	82829832	82829997	-0.138337	Hypo	0.276674	202928	260787	260788	2	4	0.000135118	0.96	0.0014452	1	0.0266728	TRUE	Irak1bp1
chr5	132200949	132200949	-0.138331	Hypo	0.138331	155990	200652	200652	1	1	0.00191587	1	0.0216634	1	0.0463613	TRUE	Auts2
chr5	36275883	36275883	-0.138205	Hypo	0.138205	147681	190224	190224	1	1	0.00193219	1	0.0217394	1	0.0463613	TRUE	Sorcs2
chr9	107668636	107668636	-0.13818	Hypo	0.13818	204901	263346	263346	1	2	0.00193501	1	0.0217546	1	0.0463732	TRUE	Slc38a3
chr11	98543016	98543016	-0.138071	Hypo	0.138071	34696	28538	28538	1	4	0.0019519	1	0.0218239	1	0.0464992	TRUE	Ikzf3
chr12	103315854	103315854	-0.137984	Hypo	0.137984	45586	42424	42424	1	1	0.00196992	1	0.0218886	1	0.0467928	TRUE	Fam181a
chr9	121704565	121704565	-0.137969	Hypo	0.137969	206637	265664	265664	1	1	0.00197273	1	0.021901	1	0.0467928	TRUE	Sec22c
chr17	8236054	8236054	-0.137903	Hypo	0.137903	81780	88436	88436	1	1	0.00197949	1	0.02195	1	0.0467928	TRUE	Ccr6
chr1	164134370	164134370	-0.137819	Hypo	0.137819	10399	130596	130596	1	1	0.00199131	1	0.0220001	1	0.0468815	TRUE	Selp
chr13	108860109	108860109	-0.137763	Hypo	0.137763	56081	55931	55931	1	2	0.00200032	1	0.0220356	1	0.0468815	TRUE	Pde4d
chr11	79653316	79653316	-0.137749	Hypo	0.137749	32139	25194	25194	1	2	0.00200257	1	0.022044	1	0.0468815	TRUE	Rab11fip4
chr15	95827587	95827587	-0.137704	Hypo	0.137704	72352	76315	76315	1	1	0.00200763	1	0.0220682	1	0.0469165	TRUE	Gm17546
chr15	95827587	95827587	-0.137704	Hypo	0.137704	72352	76315	76315	1	1	0.00200763	1	0.0220682	1	0.0469165	TRUE	Ano6
chr15	78892017	78892017	-0.137587	Hypo	0.137587	70154	73475	73475	1	1	0.00202847	1	0.022151	1	0.0469793	TRUE	Gga1
chr7	35199048	35199048	-0.13752	Hypo	0.13752	173848	223633	223633	1	1	0.00203916	1	0.0221943	1	0.0470894	TRUE	Slc7a10
chr12	99376108	99376108	-0.137446	Hypo	0.137446	45093	41794	41794	1	1	0.00205267	1	0.0222467	1	0.0472117	TRUE	Foxn3
chr3	105458819	105458858	-0.137439	Hypo	0.274878	128081	164758	164759	2	5	0.000143	0.96	0.00148011	1	0.0266728	TRUE	Kcnd3
chr7	114006287	114006287	-0.137352	Hypo	0.137352	180606	232363	232363	1	1	0.00206225	1	0.0222985	1	0.047323	TRUE	Spon1
chr17	14928462	14928462	-0.137302	Hypo	0.137302	82399	89172	89172	1	1	0.002069	1	0.0223278	1	0.0473585	TRUE	Wdr27
chr15	26729874	26729874	-0.137289	Hypo	0.137289	66460	68842	68842	1	1	0.00207294	1	0.0223407	1	0.0473585	TRUE	Fbxl7
chr4	140391258	140391258	-0.13728	Hypo	0.13728	142949	184205	184205	1	2	0.00207463	1	0.0223458	1	0.0473585	TRUE	Gm13017
chr18	20456976	20456976	-0.137278	Hypo	0.137278	92010	101711	101711	1	1	0.0020752	1	0.0223469	1	0.0473585	TRUE	Dsg4
chr5	37419183	37419183	-0.137229	Hypo	0.137229	147880	190471	190471	1	1	0.00208251	1	0.0223796	1	0.0473653	TRUE	Evc2
chr11	115602329	115602329	-0.137213	Hypo	0.137213	37378	32092	32092	1	1	0.00208758	1	0.0223914	1	0.0473653	TRUE	Gga3
chr17	34623259	34623259	-0.137211	Hypo	0.137211	85556	93514	93514	1	2	0.00208758	1	0.0223931	1	0.0473653	TRUE	Gm20460
chr17	34623259	34623259	-0.137211	Hypo	0.137211	85556	93514	93514	1	2	0.00208758	1	0.0223931	1	0.0473653	TRUE	Ppt2
chr13	19358596	19358596	-0.137201	Hypo	0.137201	48443	46171	46171	1	1	0.00208927	1	0.022401	1	0.0473653	TRUE	Stard3nl
chr1	89548127	89548127	-0.137175	Hypo	0.137175	5689	124778	124778	1	4	0.00209377	1	0.0224133	1	0.0473653	TRUE	Agap1
chr15	79290079	79290079	-0.137159	Hypo	0.137159	70258	73616	73616	1	1	0.0020949	1	0.0224201	1	0.0473653	TRUE	Pla2g6
chr3	89961442	89961442	-0.137054	Hypo	0.137054	126269	162373	162373	1	1	0.00211291	1	0.0225141	1	0.0475575	TRUE	Atp8b2
chr13	94541929	94541929	-0.136966	Hypo	0.136966	54758	54272	54272	1	1	0.00212755	1	0.0225732	1	0.0476788	TRUE	Ap3b1
chr13	12425862	12425862	-0.136952	Hypo	0.136952	48103	45753	45753	1	1	0.00212924	1	0.0225805	1	0.0476788	TRUE	Heatr1
chr5	141890533	141890533	-0.13692	Hypo	0.13692	157488	202671	202671	1	1	0.00213262	1	0.0226036	1	0.0476788	TRUE	Sdk1
chr6	142758257	142758257	-0.136854	Hypo	0.136854	169648	217952	217952	1	1	0.00214557	1	0.0226543	1	0.0478581	TRUE	Cmas
chr16	32669445	32669445	-0.136803	Hypo	0.136803	77011	82476	82476	1	1	0.00215627	1	0.0226881	1	0.0479927	TRUE	Tnk2
chr1	97628900	97628900	-0.136764	Hypo	0.136764	6444	125745	125745	1	1	0.00216358	1	0.0227089	1	0.0481021	TRUE	D1Ertd622e
chr10	41566065	41566065	-0.136736	Hypo	0.136736	15908	4017	4017	1	1	0.00216753	1	0.0227303	1	0.0481292	TRUE	Ccdc162
chr19	5306932	5306932	-0.136661	Hypo	0.136661	98261	109843	109843	1	1	0.00217991	1	0.022786	1	0.048197	TRUE	Gal3st3
chr17	12473794	12473794	-0.136586	Hypo	0.136586	82135	88859	88859	1	1	0.00219004	1	0.0228328	1	0.0483084	TRUE	Slc22a3
chr1	192116757	192116757	-0.136511	Hypo	0.136511	13114	134032	134032	1	1	0.00220018	1	0.022875	1	0.0483084	TRUE	Rcor3
chr14	60732948	60732948	-0.136511	Hypo	0.136511	61344	62621	62621	1	1	0.00220018	1	0.022875	1	0.0483084	TRUE	Spata13
chr12	3366255	3366255	-0.136507	Hypo	0.136507	38938	34157	34157	1	1	0.00220131	1	0.0228772	1	0.0483084	TRUE	Kif3c
chr10	79685076	79685139	-0.136491	Hypo	0.272982	19124	8209	8210	2	2	0.000149193	0.96	0.00151727	1	0.0269675	TRUE	Cdc34
chr15	77015971	77015971	-0.136395	Hypo	0.136395	69760	72984	72984	1	1	0.00222045	1	0.0229572	1	0.0483373	TRUE	Mb
chr4	44558547	44558547	-0.136374	Hypo	0.136374	134328	173347	173347	1	1	0.00222101	1	0.0229651	1	0.0483373	TRUE	Pax5
chr2	27974237	27974237	-0.136358	Hypo	0.136358	106390	137187	137187	1	1	0.00222495	1	0.0229763	1	0.0483373	TRUE	Col5a1
chr4	34995316	34995316	-0.136329	Hypo	0.136329	133150	170946	170946	1	1	0.00223002	1	0.0230011	1	0.0483948	TRUE	Mob3b
chr2	128190182	128190182	-0.136301	Hypo	0.136301	115359	148463	148463	1	1	0.00223396	1	0.0230231	1	0.0484277	TRUE	Gm14009
chr2	128190182	128190182	-0.136301	Hypo	0.136301	115359	148463	148463	1	1	0.00223396	1	0.0230231	1	0.0484277	TRUE	Gm14005
chr2	174297475	174299167	-0.136236	Hypo	2.04355	120332	154861	154882	22	23	0	0	0	0	0	TRUE	Gnas
chr11	120493546	120493546	-0.136225	Hypo	0.136225	38609	33725	33725	1	1	0.00223959	1	0.0230687	1	0.0484447	TRUE	Slc25a10
chr6	145187656	145187882	-0.136159	Hypo	0.272318	169855	218196	218198	3	3	9.4e-05	0.96	0.00152515	1	0.0266728	TRUE	Casc1
chr6	4047534	4047534	-0.136124	Hypo	0.136124	158861	204430	204430	1	2	0.00225479	1	0.023152	1	0.048483	TRUE	4930528H21Rik
chr11	62255046	62255046	-0.136122	Hypo	0.136122	29510	21689	21689	1	1	0.00225479	1	0.0231526	1	0.048483	TRUE	Adora2b
chr3	88356484	88356484	-0.136103	Hypo	0.136103	125858	161779	161779	1	1	0.00225929	1	0.0231655	1	0.0485034	TRUE	Smg5
chr11	61694175	61694175	-0.136054	Hypo	0.136054	29442	21611	21611	1	1	0.00227168	1	0.0232083	1	0.0485838	TRUE	Slc5a10
chr11	61694175	61694175	-0.136054	Hypo	0.136054	29442	21611	21611	1	1	0.00227168	1	0.0232083	1	0.0485838	TRUE	Fam83g
chr17	46241725	46241725	-0.136045	Hypo	0.136045	87073	95643	95643	1	1	0.00227281	1	0.0232128	1	0.0485838	TRUE	Xpo5
chr4	65652665	65652665	-0.13603	Hypo	0.13603	135969	175354	175354	1	1	0.00227618	1	0.0232274	1	0.0485838	TRUE	Astn2
chr4	46958059	46958059	-0.135909	Hypo	0.135909	134669	173779	173779	1	1	0.00229251	1	0.023313	1	0.0485838	TRUE	Gabbr2
chr19	14018004	14018004	-0.135897	Hypo	0.135897	99853	112030	112030	1	1	0.00229364	1	0.0233198	1	0.0485838	TRUE	Gm26993
chr9	107911591	107911651	-0.135858	Hypo	0.271715	204956	263428	263429	2	3	0.000152571	0.96	0.00153585	1	0.0269675	TRUE	Mst1r
chr7	24237490	24237490	-0.13583	Hypo	0.13583	172116	221293	221293	1	2	0.00230884	1	0.0233772	1	0.0485838	TRUE	Zfp109
chr3	94398923	94398923	-0.135823	Hypo	0.135823	126707	162944	162944	1	1	0.00231109	1	0.0233851	1	0.0485838	TRUE	Gm43401
chr3	94398923	94398923	-0.135823	Hypo	0.135823	126707	162944	162944	1	1	0.00231109	1	0.0233851	1	0.0485838	TRUE	Lingo4
chr19	6407875	6407875	-0.135818	Hypo	0.135818	98678	110458	110458	1	1	0.00231165	1	0.023389	1	0.0485838	TRUE	Rasgrp2
chr8	12949421	12949421	-0.135779	Hypo	0.135779	185308	238533	238533	1	4	0.00231841	1	0.0234188	1	0.0486235	TRUE	Mcf2l
chr2	101642833	101642833	-0.135585	Hypo	0.135585	112993	145468	145468	1	1	0.00236063	1	0.0235635	1	0.0491426	TRUE	Rag1
chr2	101642833	101642833	-0.135585	Hypo	0.135585	112993	145468	145468	1	1	0.00236063	1	0.0235635	1	0.0491426	TRUE	B230118H07Rik
chr4	133863994	133863994	-0.135458	Hypo	0.135458	141624	182475	182475	1	1	0.00238653	1	0.0236514	1	0.0492791	TRUE	Rps6ka1
chr8	120781412	120781412	-0.135447	Hypo	0.135447	194138	249743	249743	1	1	0.00238991	1	0.0236626	1	0.0492791	TRUE	Gm20388
chr10	77486681	77486681	-0.135426	Hypo	0.135426	18768	7722	7722	1	2	0.0023961	1	0.0236812	1	0.0492791	TRUE	Fam207a
chr10	77486681	77486681	-0.135426	Hypo	0.135426	18768	7722	7722	1	2	0.0023961	1	0.0236812	1	0.0492791	TRUE	2810425M01Rik
chr15	13094172	13094172	-0.135376	Hypo	0.135376	65889	68183	68183	1	1	0.00240398	1	0.0237167	1	0.0492791	TRUE	Cdh6
chr6	119057493	119057493	-0.135354	Hypo	0.135354	167164	214783	214783	1	1	0.00240792	1	0.0237307	1	0.0492791	TRUE	Cacna1c
chr4	32575259	32575259	-0.135343	Hypo	0.135343	132951	170700	170700	1	1	0.00240961	1	0.0237386	1	0.0492791	TRUE	Bach2
chr6	29469930	29469930	-0.135288	Hypo	0.135288	160047	205923	205923	1	1	0.00241637	1	0.0237718	1	0.0492818	TRUE	Atp6v1f
chr4	148001228	148001228	-0.135203	Hypo	0.135203	143689	185139	185139	1	1	0.00243551	1	0.0238338	1	0.0495183	TRUE	Nppa
chr4	148001228	148001228	-0.135203	Hypo	0.135203	143689	185139	185139	1	1	0.00243551	1	0.0238338	1	0.0495183	TRUE	Gm13054
chr16	32274078	32274078	-0.135179	Hypo	0.135179	76951	82398	82398	1	1	0.00244001	1	0.0238535	1	0.0495183	TRUE	Smco1
chr2	153067505	153067505	-0.135163	Hypo	0.135163	117269	150875	150875	1	1	0.00244283	1	0.0238659	1	0.0495183	TRUE	Ccm2l
chr7	141343212	141343212	-0.134973	Hypo	0.134973	183776	236476	236476	1	1	0.00246873	1	0.0239841	1	0.0497908	TRUE	Eps8l2
chr5	77379593	77379593	-0.134937	Hypo	0.134937	150369	193481	193481	1	1	0.00247548	1	0.02401	1	0.0497942	TRUE	Igfbp7
chr2	57109811	57109811	-0.134934	Hypo	0.134934	108943	140395	140395	1	2	0.00247605	1	0.0240128	1	0.0497942	TRUE	Nr4a2
chr10	80888254	80888254	-0.134855	Hypo	0.134855	19626	8951	8951	1	2	0.00248843	1	0.0240719	1	0.0498153	TRUE	Tmprss9
chr10	39454554	39454783	-0.134852	Hypo	0.269703	15658	3686	3687	2	2	0.000161579	0.96	0.00156906	1	0.0273686	TRUE	Fyn
chr13	29613216	29613216	-0.134849	Hypo	0.134849	49365	47401	47401	1	1	0.00249012	1	0.0240759	1	0.0498153	TRUE	Cdkal1
chr5	128378772	128378772	-0.134835	Hypo	0.134835	155622	200173	200173	1	1	0.00249125	1	0.0240832	1	0.0498153	TRUE	Tmem132d
chr6	32577155	32577155	-0.134834	Hypo	0.134834	160436	206471	206471	1	1	0.00249125	1	0.0240849	1	0.0498153	TRUE	Plxna4
chr2	131172239	131172239	-0.134809	Hypo	0.134809	115710	148918	148918	1	1	0.00249237	1	0.0241006	1	0.0498153	TRUE	Spef1
chr10	77711940	77711940	-0.134735	Hypo	0.134735	18819	7792	7792	1	1	0.00250307	1	0.0241536	1	0.0499176	TRUE	Gm10024
chr10	77711940	77711940	-0.134735	Hypo	0.134735	18819	7792	7792	1	1	0.00250307	1	0.0241536	1	0.0499176	TRUE	Tspear
chr2	16546191	16546191	-0.134688	Hypo	0.134688	105225	135655	135655	1	1	0.0025194	1	0.0241941	1	0.0499176	TRUE	Plxdc2
chr16	40059764	40059764	-0.13466	Hypo	0.13466	77743	83422	83422	1	1	0.00252446	1	0.0242166	1	0.0499176	TRUE	Lsamp
chr12	101759746	101759746	-0.134593	Hypo	0.134593	45370	42145	42145	1	1	0.00253685	1	0.0242678	1	0.0499176	TRUE	Fbln5
chr4	13606197	13606197	-0.134577	Hypo	0.134577	132265	169916	169916	1	1	0.00253741	1	0.0242774	1	0.0499176	TRUE	Gm11825
chr12	108241894	108241894	-0.134481	Hypo	0.134481	46235	43238	43238	1	1	0.00255374	1	0.024345	1	0.0499176	TRUE	Ccdc85c
chr11	70615933	70615933	-0.134481	Hypo	0.134481	30646	23241	23241	1	4	0.00255374	1	0.024345	1	0.0499176	TRUE	4930544D05Rik
chr11	70615933	70615933	-0.134481	Hypo	0.134481	30646	23241	23241	1	4	0.00255374	1	0.024345	1	0.0499176	TRUE	Chrne
chr17	35650124	35650124	-0.134475	Hypo	0.134475	85954	94143	94143	1	2	0.0025543	1	0.0243478	1	0.0499176	TRUE	Sfta2
chr10	120802753	120802753	-0.134423	Hypo	0.134423	23180	13533	13533	1	1	0.00256838	1	0.0243962	1	0.0499176	TRUE	Msrb3
chr17	73325053	73325053	-0.134406	Hypo	0.134406	89527	98696	98696	1	1	0.00257119	1	0.0244063	1	0.0499176	TRUE	Capn13
chr8	33731368	33731368	-0.134352	Hypo	0.134352	186780	240376	240376	1	1	0.00258189	1	0.0244542	1	0.0499176	TRUE	1700104B16Rik
chr7	134349511	134349511	-0.134341	Hypo	0.134341	182914	235394	235394	1	1	0.00258527	1	0.0244649	1	0.0499176	TRUE	D7Ertd443e
chr14	33023386	33023386	-0.134332	Hypo	0.134332	58950	59475	59475	1	1	0.00258639	1	0.0244716	1	0.0499176	TRUE	Wdfy4
chr19	37687461	37687461	-0.134325	Hypo	0.134325	101573	114161	114161	1	4	0.00258752	1	0.0244761	1	0.0499176	TRUE	Cyp26c1
chr9	56888131	56888131	-0.134319	Hypo	0.134319	200220	257404	257404	1	2	0.00258752	1	0.0244812	1	0.0499176	TRUE	Cspg4
chr13	98691061	98691061	-0.134239	Hypo	0.134239	55211	54869	54869	1	1	0.00259991	1	0.0245381	1	0.0499176	TRUE	Tmem171
chr5	125175986	125175986	-0.134227	Hypo	0.134227	155397	199901	199901	1	1	0.00260216	1	0.0245538	1	0.0499176	TRUE	Ncor2
chr18	67359869	67359884	-0.134225	Hypo	0.268449	95946	106912	106913	2	2	0.000166646	0.96	0.00158989	1	0.027713	TRUE	Cidea
chr11	54063716	54063716	-0.134203	Hypo	0.134203	28404	20247	20247	1	1	0.00260441	1	0.0245679	1	0.0499176	TRUE	Pdlim4
chr3	133218990	133218990	-0.134035	Hypo	0.134035	130061	167214	167214	1	1	0.00263368	1	0.0246957	1	0.0499176	TRUE	Arhgef38
chr11	59737453	59737453	-0.133953	Hypo	0.133953	29085	21147	21147	1	1	0.00264607	1	0.024756	1	0.0499176	TRUE	1700007J10Rik
chr11	59737453	59737453	-0.133953	Hypo	0.133953	29085	21147	21147	1	1	0.00264607	1	0.024756	1	0.0499176	TRUE	Mprip
chr12	82264588	82264588	-0.13395	Hypo	0.13395	43752	40099	40099	1	1	0.00264663	1	0.0247599	1	0.0499176	TRUE	Sipa1l1
chr7	145307887	145307887	-0.133937	Hypo	0.133937	184432	237427	237427	1	1	0.00264889	1	0.0247706	1	0.0499176	TRUE	Mrgprf
chr17	70752359	70752359	-0.133929	Hypo	0.133929	89228	98314	98314	1	2	0.00265057	1	0.0247785	1	0.0499176	TRUE	5031415H12Rik
chr17	70752359	70752359	-0.133929	Hypo	0.133929	89228	98314	98314	1	2	0.00265057	1	0.0247785	1	0.0499176	TRUE	Dlgap1
chr5	143367745	143367745	-0.133914	Hypo	0.133914	157708	202948	202948	1	1	0.00265339	1	0.0247914	1	0.0499176	TRUE	Grid2ip
chr1	177467534	177467534	-0.1339	Hypo	0.1339	11679	132251	132251	1	1	0.00265677	1	0.0248021	1	0.0499176	TRUE	Gm37306
chr2	165737043	165737043	-0.13381	Hypo	0.13381	119033	153204	153204	1	1	0.0026776	1	0.0248702	1	0.0500841	TRUE	Eya2
chr9	108500179	108500179	-0.133778	Hypo	0.133778	205116	263660	263660	1	3	0.00268942	1	0.0249012	1	0.0501902	TRUE	Usp19
chr13	58971308	58971308	-0.133676	Hypo	0.133676	52573	51492	51492	1	1	0.00271194	1	0.0249755	1	0.0504334	TRUE	Ntrk2
chr2	25090215	25090215	-0.133631	Hypo	0.133631	105776	136361	136361	1	1	0.00272264	1	0.0250189	1	0.0504334	TRUE	Noxa1
chr17	12859886	12859886	-0.133593	Hypo	0.133593	82187	88928	88928	1	1	0.00273277	1	0.0250504	1	0.0505223	TRUE	Airn
chr17	12859886	12859886	-0.133593	Hypo	0.133593	82187	88928	88928	1	1	0.00273277	1	0.0250504	1	0.0505223	TRUE	Mas1
chr18	69992685	69992685	-0.13358	Hypo	0.13358	96235	107265	107265	1	1	0.00273502	1	0.0250634	1	0.0505223	TRUE	Rab27b
chr9	57941559	57941559	-0.133579	Hypo	0.133579	200426	257685	257685	1	1	0.00273502	1	0.0250639	1	0.0505223	TRUE	Sema7a
chr15	79999307	79999336	-0.133549	Hypo	0.267098	70427	73860	73861	2	2	0.000172839	0.96	0.0016203	1	0.028316	TRUE	Pdgfb
chr11	65815120	65815120	-0.13353	Hypo	0.13353	29820	22091	22091	1	1	0.00274628	1	0.025105	1	0.0506162	TRUE	Zkscan6
chr4	24238113	24238113	-0.133485	Hypo	0.133485	132675	170390	170390	1	1	0.00275867	1	0.0251394	1	0.0506162	TRUE	Gm11892
chr10	42230116	42230116	-0.133454	Hypo	0.133454	16001	4132	4132	1	1	0.00276205	1	0.0251624	1	0.0506162	TRUE	Foxo3
chr11	118716896	118716896	-0.133352	Hypo	0.133352	38206	33182	33182	1	1	0.00278569	1	0.025239	1	0.0506623	TRUE	Rbfox3
chr6	47540751	47540751	-0.133322	Hypo	0.133322	161497	207741	207741	1	2	0.00279301	1	0.0252688	1	0.0506927	TRUE	Ezh2
chr5	76535077	76535077	-0.133287	Hypo	0.133287	150252	193331	193331	1	1	0.00280202	1	0.0252947	1	0.0506927	TRUE	Exoc1
chr7	100998594	100998594	-0.133283	Hypo	0.133283	178919	230216	230216	1	3	0.00280258	1	0.0252953	1	0.0506927	TRUE	P2ry2
chrX	140062944	140062944	-0.133264	Hypo	0.133264	216850	277895	277895	1	4	0.00280596	1	0.0253128	1	0.050708	TRUE	Pih1h3b
chr6	125147355	125147355	-0.133236	Hypo	0.133236	167981	215851	215851	1	1	0.00281159	1	0.0253364	1	0.0507178	TRUE	Iffo1
chr4	63472761	63472818	-0.133172	Hypo	0.266345	135859	175216	175217	2	2	0.000178469	0.96	0.00163437	1	0.0286815	TRUE	Whrn
chr11	79783818	79783818	-0.133011	Hypo	0.133011	32179	25243	25243	1	1	0.00285213	1	0.0255042	1	0.0508025	TRUE	9130204K15Rik
chr4	136802023	136802023	-0.132919	Hypo	0.132919	142254	183307	183307	1	1	0.00287408	1	0.0255712	1	0.0508025	TRUE	Ephb2
chr1	158328200	158328200	-0.132872	Hypo	0.132872	10007	130085	130085	1	1	0.0028814	1	0.0256078	1	0.0508025	TRUE	Brinp2
chr2	119330660	119330660	-0.132863	Hypo	0.132863	114456	147304	147304	1	1	0.00288196	1	0.025614	1	0.0508025	TRUE	Dll4
chr11	59009814	59009814	-0.132844	Hypo	0.132844	28955	20965	20965	1	1	0.00288647	1	0.0256286	1	0.0508025	TRUE	Obscn
chr12	88461496	88461496	-0.132822	Hypo	0.132822	44590	41193	41193	1	1	0.00289097	1	0.0256477	1	0.0508025	TRUE	Adck1
chr15	99344651	99344651	-0.132785	Hypo	0.132785	73022	77221	77221	1	1	0.00290223	1	0.0256753	1	0.0508025	TRUE	Fmnl3
chr9	119198818	119198818	-0.132784	Hypo	0.132784	206237	265150	265150	1	2	0.00290223	1	0.0256753	1	0.0508025	TRUE	Slc22a13
chr9	119198818	119198818	-0.132784	Hypo	0.132784	206237	265150	265150	1	2	0.00290223	1	0.0256753	1	0.0508025	TRUE	Slc22a14
chr16	97800453	97800453	-0.132776	Hypo	0.132776	81169	87649	87649	1	1	0.0029028	1	0.025686	1	0.0508025	TRUE	Prdm15
chr11	7150123	7150123	-0.132737	Hypo	0.132737	25178	16200	16200	1	1	0.00291293	1	0.0257175	1	0.0508025	TRUE	Adcy1
chr8	95575215	95575215	-0.132704	Hypo	0.132704	191620	246608	246608	1	2	0.00291968	1	0.0257373	1	0.0508025	TRUE	Prss54
chr19	4153698	4153698	-0.132702	Hypo	0.132702	97999	109446	109446	1	1	0.00292081	1	0.0257401	1	0.0508025	TRUE	Coro1b
chr5	5677387	5677387	-0.132683	Hypo	0.132683	145522	187495	187495	1	1	0.0029225	1	0.0257519	1	0.0508025	TRUE	Steap2
chr4	148252721	148252721	-0.132675	Hypo	0.132675	143751	185224	185224	1	2	0.00292419	1	0.0257603	1	0.0508025	TRUE	Disp3
chr13	37716035	37716035	-0.132666	Hypo	0.132666	50078	48284	48284	1	2	0.00292644	1	0.0257682	1	0.0508025	TRUE	CT009713.8
chr6	83458586	83458586	-0.13265	Hypo	0.13265	164119	211005	211005	1	1	0.00292982	1	0.0257778	1	0.0508025	TRUE	Tet3
chr19	42751944	42751944	-0.132541	Hypo	0.132541	102157	114905	114905	1	1	0.00295403	1	0.0258611	1	0.0510105	TRUE	Pyroxd2
chr11	5062943	5062943	-0.132451	Hypo	0.132451	24847	15758	15758	1	1	0.00297373	1	0.0259394	1	0.05115	TRUE	Gas2l1
chr8	120378625	120378625	-0.132417	Hypo	0.132417	194027	249594	249594	1	2	0.00298387	1	0.0259641	1	0.0511666	TRUE	Gse1
chr8	120378625	120378625	-0.132417	Hypo	0.132417	194027	249594	249594	1	2	0.00298387	1	0.0259641	1	0.0511666	TRUE	Gm20388
chr3	116944327	116944327	-0.132403	Hypo	0.132403	128955	165858	165858	1	1	0.00298724	1	0.0259754	1	0.0511666	TRUE	Gm42892
chr3	116944327	116944327	-0.132403	Hypo	0.132403	128955	165858	165858	1	1	0.00298724	1	0.0259754	1	0.0511666	TRUE	Palmd
chr1	134222750	134222750	-0.132398	Hypo	0.132398	8350	128047	128047	1	1	0.00298893	1	0.025981	1	0.0511666	TRUE	Adora1
chr9	107603467	107603467	-0.132359	Hypo	0.132359	204872	263305	263305	1	2	0.00299794	1	0.0260165	1	0.0512138	TRUE	Sema3b
chr6	116192932	116192932	-0.132337	Hypo	0.132337	166892	214444	214444	1	1	0.00300357	1	0.0260323	1	0.0512555	TRUE	Tmcc1
chr13	45078696	45078708	-0.132281	Hypo	0.264561	50844	49287	49288	2	2	0.000186351	0.97	0.00166928	1	0.0286815	TRUE	Hsp25-ps1
chr13	45078696	45078708	-0.132281	Hypo	0.264561	50844	49287	49288	2	2	0.000186351	0.97	0.00166928	1	0.0286815	TRUE	Gm9817
chr5	34176653	34176653	-0.13225	Hypo	0.13225	147355	189785	189785	1	1	0.00301877	1	0.0261038	1	0.0513502	TRUE	Mxd4
chr11	102050738	102050738	-0.13219	Hypo	0.13219	35524	29674	29674	1	1	0.00303623	1	0.0261511	1	0.0514418	TRUE	Cd300lg
chr4	128727077	128727077	-0.132187	Hypo	0.132187	140671	181214	181214	1	3	0.00303623	1	0.0261516	1	0.0514418	TRUE	Phc2
chr4	125544880	125544880	-0.132184	Hypo	0.132184	140248	180681	180681	1	1	0.00303679	1	0.0261544	1	0.0514418	TRUE	Grik3
chr18	77293260	77293260	-0.132124	Hypo	0.132124	96820	107971	107971	1	1	0.00305143	1	0.0262023	1	0.0514809	TRUE	Loxhd1
chr16	11388309	11388309	-0.132105	Hypo	0.132105	74771	79563	79563	1	1	0.00305649	1	0.0262147	1	0.0514809	TRUE	Snx29
chr2	4556392	4556392	-0.132082	Hypo	0.132082	104373	134568	134568	1	3	0.00306268	1	0.0262383	1	0.0514809	TRUE	Frmd4a
chr3	108200939	108200939	-0.132056	Hypo	0.132056	128411	165197	165197	1	4	0.00306663	1	0.0262546	1	0.0514809	TRUE	Cyb561d1
chr4	139669336	139669336	-0.132054	Hypo	0.132054	142818	184038	184038	1	3	0.00306719	1	0.0262569	1	0.0514809	TRUE	Tas1r2
chr8	12856953	12856958	-0.132045	Hypo	0.26409	185287	238500	238501	2	2	0.000188603	0.97	0.00167828	1	0.0286815	TRUE	Atp11a
chr11	87795098	87795098	-0.132016	Hypo	0.132016	33198	26540	26540	1	1	0.00307282	1	0.0262896	1	0.0514809	TRUE	Mpo
chr19	61224921	61224921	-0.131971	Hypo	0.131971	104205	117574	117574	1	2	0.00308408	1	0.0263284	1	0.0515776	TRUE	Csf2ra
chr2	31899909	31899909	-0.131942	Hypo	0.131942	107111	138136	138136	1	1	0.00309815	1	0.0263588	1	0.0516252	TRUE	Lamc3
chr14	9606890	9606890	-0.131934	Hypo	0.131934	56987	57072	57072	1	1	0.00309872	1	0.0263644	1	0.0516252	TRUE	Fhit
chr18	65155806	65155806	-0.131924	Hypo	0.131924	95707	106596	106596	1	2	0.00310153	1	0.026374	1	0.0516252	TRUE	Nedd4l
chr15	97055276	97055300	-0.13192	Hypo	0.26384	72523	76520	76521	2	9	0.000189729	0.97	0.00168335	1	0.0286815	TRUE	Slc38a4
chr10	79881071	79881071	-0.131881	Hypo	0.131881	19210	8334	8334	1	2	0.00310998	1	0.0264067	1	0.0516779	TRUE	Prtn3
chr6	87982764	87982764	-0.131852	Hypo	0.131852	164682	211719	211719	1	1	0.00311504	1	0.026432	1	0.0516779	TRUE	Gm5577
chr15	37766623	37766623	-0.131844	Hypo	0.131844	67164	69706	69706	1	1	0.00311561	1	0.0264359	1	0.0516779	TRUE	Ncald
chr7	40683189	40683189	-0.131749	Hypo	0.131749	174162	224028	224028	1	1	0.00313756	1	0.0265108	1	0.0517232	TRUE	4933402C06Rik
chr10	74970096	74970096	-0.131747	Hypo	0.131747	18360	7150	7150	1	1	0.00313813	1	0.0265114	1	0.0517232	TRUE	Rsph14
chr10	74970096	74970096	-0.131747	Hypo	0.131747	18360	7150	7150	1	1	0.00313813	1	0.0265114	1	0.0517232	TRUE	Gnaz
chr2	156023190	156023190	-0.131707	Hypo	0.131707	117703	151451	151451	1	1	0.00314713	1	0.0265451	1	0.0517232	TRUE	Fer1l4
chr3	75957309	75957309	-0.131694	Hypo	0.131694	124944	160635	160635	1	2	0.00314939	1	0.0265536	1	0.0517232	TRUE	Gm37256
chr15	89126158	89126158	-0.131682	Hypo	0.131682	71823	75654	75654	1	1	0.0031522	1	0.0265626	1	0.0517269	TRUE	Hdac10
chr11	96194566	96194566	-0.131548	Hypo	0.131548	34117	27737	27737	1	2	0.00318598	1	0.0266775	1	0.0520582	TRUE	Hoxb13
chr2	152593244	152593244	-0.131488	Hypo	0.131488	117164	150699	150699	1	1	0.00320175	1	0.0267315	1	0.0520582	TRUE	Defb45
chr6	128367380	128367380	-0.13148	Hypo	0.13148	168432	216427	216427	1	2	0.00320512	1	0.0267366	1	0.0520582	TRUE	Foxm1
chr7	140955608	140955608	-0.131415	Hypo	0.131415	183638	236285	236285	1	1	0.00322089	1	0.0267895	1	0.0521869	TRUE	Ifitm2
chr7	140955608	140955608	-0.131415	Hypo	0.131415	183638	236285	236285	1	1	0.00322089	1	0.0267895	1	0.0521869	TRUE	Gm45717
chr5	147318349	147318349	-0.131411	Hypo	0.131411	158209	203595	203595	1	1	0.00322201	1	0.0267912	1	0.0521869	TRUE	Urad
chr13	41353093	41353093	-0.131393	Hypo	0.131393	50426	48744	48744	1	1	0.00322539	1	0.0268075	1	0.0521935	TRUE	Nedd9
chr1	88239388	88239388	-0.131374	Hypo	0.131374	5485	124529	124529	1	1	0.00323046	1	0.0268283	1	0.0521968	TRUE	Mroh2a
chrX	96511381	96511381	-0.13133	Hypo	0.13133	213666	274067	274067	1	2	0.00324228	1	0.0268655	1	0.0522713	TRUE	Heph
chr9	22167544	22167544	-0.131301	Hypo	0.131301	196724	252981	252981	1	1	0.00324678	1	0.0268863	1	0.0522713	TRUE	Gm18227
chr17	34652090	34652090	-0.131263	Hypo	0.131263	85577	93553	93553	1	1	0.00325635	1	0.0269184	1	0.0522713	TRUE	Atf6b
chr12	54067825	54067985	-0.131259	Hypo	0.262517	41633	37421	37422	2	2	0.000199863	0.97	0.00170756	1	0.0294868	TRUE	1700060O08Rik
chr12	54067825	54067985	-0.131259	Hypo	0.262517	41633	37421	37422	2	2	0.000199863	0.97	0.00170756	1	0.0294868	TRUE	Npas3
chr6	40887360	40887360	-0.13125	Hypo	0.13125	161110	207290	207290	1	2	0.00325635	1	0.0269297	1	0.0522713	TRUE	Moxd2
chr14	103702771	103702771	-0.131247	Hypo	0.131247	64131	66079	66079	1	1	0.00325692	1	0.0269314	1	0.0522713	TRUE	Slain1
chr6	30736115	30736115	-0.131239	Hypo	0.131239	160249	206192	206192	1	4	0.00325861	1	0.0269404	1	0.0522713	TRUE	Mest
chr18	50060201	50060201	-0.131182	Hypo	0.131182	94485	105104	105104	1	1	0.00327775	1	0.0269916	1	0.0523627	TRUE	Tnfaip8
chr8	120344801	120344801	-0.131179	Hypo	0.131179	194015	249580	249580	1	1	0.00327888	1	0.026995	1	0.0523627	TRUE	Gse1
chr8	120344801	120344801	-0.131179	Hypo	0.131179	194015	249580	249580	1	1	0.00327888	1	0.026995	1	0.0523627	TRUE	Gm20388
chr8	104111073	104111236	-0.131175	Hypo	0.262351	192020	247051	247052	2	3	0.000202115	0.97	0.0017115	1	0.0294868	TRUE	Cdh5
chr7	44114798	44114798	-0.131116	Hypo	0.131116	174435	224388	224388	1	1	0.00329745	1	0.027053	1	0.0523662	TRUE	Klk1b22
chr8	71481496	71481496	-0.131054	Hypo	0.131054	189291	243578	243578	1	3	0.00331603	1	0.027116	1	0.0524885	TRUE	Ano8
chr4	95659093	95659093	-0.131043	Hypo	0.131043	137263	176843	176843	1	1	0.0033211	1	0.0271284	1	0.0524885	TRUE	Fggy
chr8	119439039	119439039	-0.131036	Hypo	0.131036	193785	249282	249282	1	1	0.00332391	1	0.027138	1	0.0524885	TRUE	Osgin1
chr1	143746006	143746006	-0.131032	Hypo	0.131032	9095	128978	128978	1	1	0.0033256	1	0.027143	1	0.0524885	TRUE	Glrx2
chr3	103308144	103308144	-0.130924	Hypo	0.130924	127856	164474	164474	1	1	0.00335488	1	0.0272393	1	0.0527091	TRUE	Trim33
chr6	114292446	114292446	-0.130789	Hypo	0.130789	166650	214128	214128	1	1	0.0033971	1	0.0273621	1	0.0529627	TRUE	Slc6a1
chr8	122933454	122933454	-0.130752	Hypo	0.130752	194625	250371	250371	1	1	0.00340668	1	0.0273936	1	0.0530292	TRUE	Ankrd11
chr8	122933454	122933454	-0.130752	Hypo	0.130752	194625	250371	250371	1	1	0.00340668	1	0.0273936	1	0.0530292	TRUE	Gm20388
chr6	30738056	30738056	-0.130683	Hypo	0.130683	160251	206208	206208	1	1	0.00342638	1	0.0274566	1	0.0530863	TRUE	Mest
chr9	110631684	110631684	-0.130663	Hypo	0.130663	205425	264140	264140	1	1	0.00343145	1	0.0274701	1	0.0530863	TRUE	Nbeal2
chr5	27160733	27160733	-0.130653	Hypo	0.130653	146549	188741	188741	1	1	0.00343426	1	0.0274792	1	0.0530863	TRUE	Dpp6
chr2	158611000	158611000	-0.130643	Hypo	0.130643	118153	152046	152046	1	1	0.00343595	1	0.0274825	1	0.0530863	TRUE	Gm14205
chr2	158611000	158611000	-0.130643	Hypo	0.130643	118153	152046	152046	1	1	0.00343595	1	0.0274825	1	0.0530863	TRUE	Slc32a1
chr9	108579205	108579236	-0.130602	Hypo	0.261204	205148	263729	263730	2	6	0.000212249	0.97	0.00173965	1	0.0294896	TRUE	P4htm
chr11	53654997	53654997	-0.130579	Hypo	0.130579	28333	20164	20164	1	1	0.00345115	1	0.027531	1	0.0530863	TRUE	Rad50
chr19	38023116	38023116	-0.130409	Hypo	0.130409	101611	114204	114204	1	1	0.00349844	1	0.0276751	1	0.0534176	TRUE	Myof
chr2	166974853	166974853	-0.130326	Hypo	0.130326	119274	153514	153514	1	1	0.00352265	1	0.0277455	1	0.0535574	TRUE	Stau1
chr4	141771141	141771141	-0.130311	Hypo	0.130311	143263	184625	184625	1	1	0.00352716	1	0.0277612	1	0.0535574	TRUE	Dnajc16
chr9	108121804	108121804	-0.13031	Hypo	0.13031	205033	263543	263543	1	1	0.00352716	1	0.0277618	1	0.0535574	TRUE	Bsn
chr5	125058048	125058048	-0.130287	Hypo	0.130287	155359	199855	199855	1	2	0.00353279	1	0.0277781	1	0.0535574	TRUE	Gm42838
chr5	125058048	125058048	-0.130287	Hypo	0.130287	155359	199855	199855	1	2	0.00353279	1	0.0277781	1	0.0535574	TRUE	Ncor2
chr9	103180296	103180296	-0.130264	Hypo	0.130264	204300	262501	262501	1	1	0.0035401	1	0.0278063	1	0.0535574	TRUE	Rab6b
chr10	116273792	116273792	-0.130234	Hypo	0.130234	22634	12829	12829	1	1	0.00354348	1	0.0278248	1	0.0535574	TRUE	Ptprr
chr9	42122819	42122819	-0.130234	Hypo	0.130234	198438	255077	255077	1	2	0.00354348	1	0.0278248	1	0.0535574	TRUE	Sorl1
chr5	113516784	113516784	-0.130219	Hypo	0.130219	153243	197080	197080	1	2	0.00354967	1	0.0278395	1	0.0535574	TRUE	Wscd2
chr1	25223741	25223741	-0.130212	Hypo	0.130212	976	118779	118779	1	1	0.0035508	1	0.0278445	1	0.0535574	TRUE	Gm15702
chr1	25223741	25223741	-0.130212	Hypo	0.130212	976	118779	118779	1	1	0.0035508	1	0.0278445	1	0.0535574	TRUE	Adgrb3
chr7	30316725	30316725	-0.130181	Hypo	0.130181	173372	222990	222990	1	2	0.00356262	1	0.0278761	1	0.0535574	TRUE	Syne4
chr13	23789560	23789560	-0.130143	Hypo	0.130143	49005	46954	46954	1	1	0.00357557	1	0.0279132	1	0.0535574	TRUE	Trim38
chr2	33216134	33216134	-0.130141	Hypo	0.130141	107482	138649	138649	1	2	0.0035767	1	0.0279155	1	0.0535574	TRUE	Angptl2
chr2	33216134	33216134	-0.130141	Hypo	0.130141	107482	138649	138649	1	2	0.0035767	1	0.0279155	1	0.0535574	TRUE	Ralgps1
chr15	76184257	76184257	-0.13012	Hypo	0.13012	69507	72607	72607	1	1	0.00358008	1	0.0279341	1	0.0535594	TRUE	Plec
chr7	141620561	141620561	-0.130099	Hypo	0.130099	183855	236594	236594	1	3	0.0035874	1	0.0279532	1	0.0536078	TRUE	Ap2a2
chr1	75124167	75124167	-0.13003	Hypo	0.13003	4352	123056	123056	1	1	0.0036071	1	0.0280151	1	0.0536078	TRUE	Nhej1
chr2	116020627	116020627	-0.130018	Hypo	0.130018	114116	146847	146847	1	1	0.00360991	1	0.0280213	1	0.0536078	TRUE	Meis2
chr9	107598746	107598746	-0.129949	Hypo	0.129949	204867	263298	263298	1	3	0.00363131	1	0.0280968	1	0.0536078	TRUE	Sema3b
chr3	103736317	103736317	-0.129942	Hypo	0.129942	127901	164531	164531	1	1	0.00363187	1	0.0280996	1	0.0536078	TRUE	Olfml3
chr2	25442838	25442838	-0.129936	Hypo	0.129936	105897	136548	136548	1	3	0.00363243	1	0.0281035	1	0.0536078	TRUE	Abca2
chr6	124225945	124225945	-0.129918	Hypo	0.129918	167745	215532	215532	1	1	0.00363581	1	0.0281187	1	0.0536078	TRUE	Vmn2r27
chr4	111883754	111883754	-0.129866	Hypo	0.129866	138684	178614	178614	1	2	0.00364989	1	0.0281638	1	0.0536078	TRUE	Slc5a9
chr5	35920329	35920329	-0.129855	Hypo	0.129855	147638	190172	190172	1	1	0.0036527	1	0.0281716	1	0.0536078	TRUE	Afap1
chr10	11387525	11387525	-0.129837	Hypo	0.129837	13954	1324	1324	1	1	0.00366059	1	0.0281913	1	0.0536078	TRUE	Rpl17-ps11
chr10	11387525	11387525	-0.129837	Hypo	0.129837	13954	1324	1324	1	1	0.00366059	1	0.0281913	1	0.0536078	TRUE	Epm2a
chr5	35018362	35018362	-0.129837	Hypo	0.129837	147475	189961	189961	1	1	0.00366059	1	0.0281913	1	0.0536078	TRUE	Rgs12
chr15	78440987	78440987	-0.129785	Hypo	0.129785	70045	73339	73339	1	1	0.00367635	1	0.0282403	1	0.0536078	TRUE	Tmprss6
chr15	75972694	75972694	-0.129775	Hypo	0.129775	69426	72486	72486	1	2	0.0036786	1	0.0282499	1	0.0536078	TRUE	Zfp707
chr15	101364398	101364398	-0.129774	Hypo	0.129774	73500	77865	77865	1	2	0.00367916	1	0.0282527	1	0.0536078	TRUE	Krt80
chr7	44537878	44537878	-0.129765	Hypo	0.129765	174545	224540	224540	1	2	0.00368085	1	0.0282645	1	0.0536078	TRUE	Pold1
chr16	59530195	59530361	-0.129682	Hypo	0.389046	78742	84651	84653	3	3	0.00011091	0.97	0.00058495	1	0.0266728	TRUE	Crybg3
chr6	48026046	48026046	-0.129674	Hypo	0.129674	161547	207817	207817	1	1	0.00370844	1	0.0283495	1	0.0536078	TRUE	Zfp777
chr15	99814891	99814891	-0.129674	Hypo	0.129674	73140	77389	77389	1	2	0.00370844	1	0.0283495	1	0.0536078	TRUE	Lima1
chr10	59822502	59822502	-0.129666	Hypo	0.129666	16956	5381	5381	1	1	0.00371013	1	0.028354	1	0.0536078	TRUE	Micu1
chr7	112240806	112240806	-0.129663	Hypo	0.129663	180427	232140	232140	1	1	0.00371182	1	0.0283574	1	0.0536078	TRUE	Mical2
chr5	121329817	121329817	-0.129661	Hypo	0.129661	154541	198775	198775	1	2	0.00371294	1	0.0283591	1	0.0536078	TRUE	Hectd4
chr7	28813904	28813904	-0.129624	Hypo	0.129624	173032	222515	222515	1	1	0.0037197	1	0.0283884	1	0.0536078	TRUE	Hnrnpl
chr7	107186209	107186209	-0.129598	Hypo	0.129598	179911	231507	231507	1	1	0.00372871	1	0.0284149	1	0.0536078	TRUE	Nlrp14
chr10	25272427	25272427	-0.129579	Hypo	0.129579	15017	2857	2857	1	1	0.00373265	1	0.0284295	1	0.0536078	TRUE	Akap7
chr7	142577083	142577083	-0.129568	Hypo	0.129568	184031	236832	236832	1	4	0.0037349	1	0.0284362	1	0.0536078	TRUE	H19
chr7	142577083	142577083	-0.129568	Hypo	0.129568	184031	236832	236832	1	4	0.0037349	1	0.0284362	1	0.0536078	TRUE	Mir675
chr12	112671637	112671637	-0.129526	Hypo	0.129526	47091	44531	44531	1	2	0.00374672	1	0.0284678	1	0.0536078	TRUE	Akt1
chr15	85044909	85044909	-0.129523	Hypo	0.129523	71380	75103	75103	1	1	0.00374729	1	0.0284689	1	0.0536078	TRUE	Fam118a
chr7	46220540	46220540	-0.129511	Hypo	0.129511	175077	225390	225390	1	1	0.00375066	1	0.0284779	1	0.0536078	TRUE	Ush1c
chr6	5854784	5854784	-0.129507	Hypo	0.129507	159011	204636	204636	1	1	0.00375123	1	0.0284807	1	0.0536078	TRUE	Dync1i1
chr11	120951567	120951567	-0.129502	Hypo	0.129502	38756	33934	33934	1	1	0.0037546	1	0.028488	1	0.0536078	TRUE	Slc16a3
chr18	38994823	38994823	-0.12948	Hypo	0.12948	93799	104242	104242	1	1	0.00376136	1	0.0285044	1	0.0536078	TRUE	Arhgap26
chr2	174326930	174326930	-0.129473	Hypo	0.129473	120342	154915	154915	1	18	0.00376474	1	0.0285151	1	0.0536078	TRUE	Gnas
chr17	72490167	72490167	-0.129458	Hypo	0.129458	89441	98590	98590	1	1	0.00376755	1	0.0285246	1	0.0536078	TRUE	Alk
chr5	113190630	113190630	-0.129453	Hypo	0.129453	153181	197004	197004	1	1	0.00376812	1	0.0285291	1	0.0536078	TRUE	2900026A02Rik
chr4	149922588	149922588	-0.129434	Hypo	0.129434	144088	185659	185659	1	4	0.00377206	1	0.0285438	1	0.0536078	TRUE	Spsb1
chr17	6763620	6763620	-0.129427	Hypo	0.129427	81596	88196	88196	1	1	0.00377375	1	0.02855	1	0.0536078	TRUE	Ezr
chr5	129196859	129196859	-0.129424	Hypo	0.129424	155720	200290	200290	1	1	0.00377375	1	0.0285528	1	0.0536078	TRUE	Adgrd1
chr4	125546093	125546093	-0.129415	Hypo	0.129415	140249	180682	180682	1	1	0.00377712	1	0.0285618	1	0.0536177	TRUE	Grik3
chr12	84946718	84946718	-0.129385	Hypo	0.129385	44106	40570	40570	1	2	0.0037867	1	0.0285928	1	0.0536773	TRUE	Arel1
chr15	97727786	97727786	-0.12936	Hypo	0.12936	72602	76636	76636	1	1	0.0037957	1	0.0286136	1	0.0537288	TRUE	Endou
chr5	76680165	76680165	-0.12936	Hypo	0.12936	150269	193349	193349	1	1	0.0037957	1	0.0286136	1	0.0537288	TRUE	C530008M17Rik
chr5	35819050	35819050	-0.129334	Hypo	0.129334	147609	190137	190137	1	1	0.00380753	1	0.0286446	1	0.0537995	TRUE	Ablim2
chrX	134241129	134241129	-0.129323	Hypo	0.129323	216102	276951	276951	1	1	0.00380921	1	0.0286513	1	0.0537995	TRUE	Trmt2b
chr5	107433899	107433899	-0.129255	Hypo	0.129255	152375	195960	195960	1	2	0.00382836	1	0.0287104	1	0.0539617	TRUE	Lpcat2b
chr2	155989696	155989696	-0.129178	Hypo	0.129178	117692	151434	151434	1	1	0.00385538	1	0.0287825	1	0.0541073	TRUE	Cep250
chr2	155989696	155989696	-0.129178	Hypo	0.129178	117692	151434	151434	1	1	0.00385538	1	0.0287825	1	0.0541073	TRUE	6430550D23Rik
chr15	82898214	82898214	-0.129174	Hypo	0.129174	70956	74572	74572	1	2	0.00385763	1	0.028787	1	0.0541073	TRUE	Tcf20
chr7	37566444	37566444	-0.129141	Hypo	0.129141	174037	223869	223869	1	1	0.00387058	1	0.028818	1	0.0542128	TRUE	Zfp536
chr12	113057534	113057534	-0.129093	Hypo	0.129093	47197	44673	44673	1	1	0.00388466	1	0.0288607	1	0.0542135	TRUE	Pacs2
chr4	139643398	139643398	-0.129089	Hypo	0.129089	142812	184026	184026	1	2	0.00388691	1	0.0288636	1	0.0542135	TRUE	Gm21969
chr4	139643398	139643398	-0.129089	Hypo	0.129089	142812	184026	184026	1	2	0.00388691	1	0.0288636	1	0.0542135	TRUE	Aldh4a1
chr8	123409654	123409654	-0.129015	Hypo	0.129015	194748	250530	250530	1	1	0.00391112	1	0.0289351	1	0.0543993	TRUE	Mc1r
chr8	123409654	123409654	-0.129015	Hypo	0.129015	194748	250530	250530	1	1	0.00391112	1	0.0289351	1	0.0543993	TRUE	Gm20388
chr6	125163427	125163427	-0.128958	Hypo	0.128958	167991	215861	215861	1	1	0.0039297	1	0.0289857	1	0.0545241	TRUE	Gapdh
chr19	46654310	46654310	-0.128913	Hypo	0.128913	102854	115842	115842	1	3	0.00393983	1	0.0290189	1	0.0545241	TRUE	Wbp1l
chr11	119127425	119127425	-0.128902	Hypo	0.128902	38304	33313	33313	1	1	0.00394264	1	0.0290325	1	0.0545241	TRUE	Gm11755
chr10	90810233	90810233	-0.128855	Hypo	0.128855	20782	10527	10527	1	1	0.00395503	1	0.0290713	1	0.0545241	TRUE	Anks1b
chr2	180216408	180216408	-0.128838	Hypo	0.128838	120692	155340	155340	1	1	0.0039601	1	0.0290904	1	0.0545241	TRUE	Lama5
chr9	9565100	9565100	-0.128812	Hypo	0.128812	195649	251604	251604	1	1	0.0039646	1	0.0291107	1	0.0545241	TRUE	AC171203.1
chr9	9565100	9565100	-0.128812	Hypo	0.128812	195649	251604	251604	1	1	0.0039646	1	0.0291107	1	0.0545241	TRUE	AC154994.1
chr12	110674899	110674899	-0.1288	Hypo	0.1288	46667	43970	43970	1	1	0.00396967	1	0.029122	1	0.0545241	TRUE	1700001K19Rik
chr11	116810271	116810271	-0.128654	Hypo	0.128654	37736	32584	32584	1	1	0.00401302	1	0.0292492	1	0.0548998	TRUE	Mxra7
chr7	127715123	127715123	-0.128642	Hypo	0.128642	182086	234307	234307	1	1	0.00401809	1	0.0292605	1	0.0549016	TRUE	Ctf1
chr14	68122857	68123161	-0.128535	Hypo	0.385604	62261	63806	63808	3	3	0.000114851	0.97	0.000597899	1	0.0266728	TRUE	Nefm
chr5	117542483	117542483	-0.128508	Hypo	0.128508	153967	198043	198043	1	1	0.004062	1	0.029395	1	0.0552012	TRUE	Ksr2
chr14	24767372	24767372	-0.128501	Hypo	0.128501	57983	58261	58261	1	1	0.00406425	1	0.0294007	1	0.0552012	TRUE	4930428N03Rik
chr15	25404507	25404507	-0.128415	Hypo	0.128415	66318	68651	68651	1	2	0.00409071	1	0.0294783	1	0.0553564	TRUE	Basp1
chr5	30383131	30383131	-0.12838	Hypo	0.12838	146776	189018	189018	1	1	0.00409859	1	0.0295093	1	0.0554256	TRUE	Otof
chr13	97246038	97246038	-0.128353	Hypo	0.128353	55014	54614	54614	1	1	0.00410479	1	0.0295313	1	0.055443	TRUE	Enc1
chr19	6848591	6848591	-0.128225	Hypo	0.128225	98751	110556	110556	1	4	0.00414926	1	0.0296686	1	0.0556215	TRUE	Ccdc88b
chr4	41773186	41773186	-0.12816	Hypo	0.12816	133644	171867	171867	1	3	0.00416728	1	0.0297362	1	0.0557882	TRUE	Ccl27a
chr15	54746198	54746198	-0.128143	Hypo	0.128143	67932	70640	70640	1	4	0.00417404	1	0.0297508	1	0.0558265	TRUE	Nov
chr5	90497277	90497277	-0.128125	Hypo	0.128125	150901	194117	194117	1	1	0.00417854	1	0.0297638	1	0.0558268	TRUE	Afp
chr2	174301061	174301061	-0.128094	Hypo	0.128094	120334	154895	154895	1	12	0.0041898	1	0.0297947	1	0.0559025	TRUE	Gnas
chr17	8558037	8558037	-0.12803	Hypo	0.12803	81844	88525	88525	1	1	0.00421063	1	0.0298539	1	0.0559567	TRUE	Pde10a
chr10	78043755	78043755	-0.127982	Hypo	0.127982	18897	7898	7898	1	2	0.00422414	1	0.0298938	1	0.0559869	TRUE	Dnmt3l
chr7	112759412	112759412	-0.12798	Hypo	0.12798	180499	232237	232237	1	2	0.00422414	1	0.0298955	1	0.0559869	TRUE	Tead1
chr11	118479328	118479328	-0.127968	Hypo	0.127968	38161	33131	33131	1	1	0.00423202	1	0.0299096	1	0.0560171	TRUE	Gm11748
chr11	118479328	118479328	-0.127968	Hypo	0.127968	38161	33131	33131	1	1	0.00423202	1	0.0299096	1	0.0560171	TRUE	Engase
chr9	21453464	21453464	-0.127931	Hypo	0.127931	196549	252728	252728	1	1	0.00424328	1	0.02994	1	0.0560944	TRUE	Dnm2
chr11	53521803	53521803	-0.127925	Hypo	0.127925	28306	20128	20128	1	1	0.00424553	1	0.0299468	1	0.0560944	TRUE	2021-09-08
chr4	131919643	131919643	-0.127919	Hypo	0.127919	141219	181933	181933	1	2	0.00424779	1	0.0299541	1	0.0560944	TRUE	Gm12992
chr9	22136727	22136727	-0.127896	Hypo	0.127896	196718	252973	252973	1	1	0.00425679	1	0.0299788	1	0.0560944	TRUE	AC163623.3
chr6	120206511	120206511	-0.127875	Hypo	0.127875	167324	214994	214994	1	1	0.00426805	1	0.0300059	1	0.0560944	TRUE	B4galnt3
chr17	26093751	26093751	-0.127872	Hypo	0.127872	83711	90909	90909	1	2	0.00426974	1	0.0300104	1	0.0560944	TRUE	Nme4
chr14	118819275	118819275	-0.127851	Hypo	0.127851	64746	66795	66795	1	1	0.00427425	1	0.030025	1	0.0560944	TRUE	Cldn10
chr4	118967859	118967859	-0.127829	Hypo	0.127829	139433	179627	179627	1	1	0.00427819	1	0.0300408	1	0.0560944	TRUE	Lao1
chr4	135788399	135788399	-0.127818	Hypo	0.127818	142050	183036	183036	1	1	0.00428157	1	0.0300481	1	0.0560944	TRUE	Myom3
chr10	127276702	127276702	-0.127785	Hypo	0.127785	23760	14273	14273	1	1	0.00429451	1	0.0300734	1	0.0560944	TRUE	Dctn2
chr6	52159732	52159732	-0.127779	Hypo	0.127779	162077	208488	208488	1	1	0.0042962	1	0.0300791	1	0.0560944	TRUE	Hotairm1
chr1	187860208	187860208	-0.127765	Hypo	0.127765	12673	133497	133497	1	1	0.00429733	1	0.0300892	1	0.0560944	TRUE	Esrrg
chr15	97980719	97980719	-0.127711	Hypo	0.127711	72677	76737	76737	1	1	0.00431422	1	0.0301427	1	0.0561313	TRUE	Col2a1
chr2	26492750	26492750	-0.127683	Hypo	0.127683	106124	136856	136856	1	1	0.00432154	1	0.0301652	1	0.0561534	TRUE	Notch1
chr10	58871745	58871745	-0.127655	Hypo	0.127655	16852	5253	5253	1	1	0.00432717	1	0.0301894	1	0.0561607	TRUE	Sh3rf3
chr8	22157415	22157415	-0.127606	Hypo	0.127606	185853	239185	239185	1	1	0.00434406	1	0.0302266	1	0.056234	TRUE	Nek3
chr8	122234887	122234887	-0.127605	Hypo	0.127605	194449	250132	250132	1	1	0.00434406	1	0.0302277	1	0.056234	TRUE	Gm20388
chr1	183419081	183419323	-0.127596	Hypo	0.255192	12353	133087	133088	2	2	0.000252784	0.98	0.00187758	1	0.0309964	TRUE	Hhipl2
chr17	34582895	34582895	-0.127548	Hypo	0.127548	85509	93435	93435	1	1	0.00436095	1	0.0302795	1	0.056234	TRUE	Notch4
chr13	28806746	28806746	-0.127523	Hypo	0.127523	49304	47326	47326	1	1	0.00436771	1	0.0303026	1	0.0562485	TRUE	2610307P16Rik
chr5	17962762	17962762	-0.127522	Hypo	0.127522	145932	187959	187959	1	2	0.00436771	1	0.0303031	1	0.0562485	TRUE	Gnat3
chr8	4243325	4243325	-0.127436	Hypo	0.127436	184602	237659	237659	1	2	0.00440148	1	0.0303932	1	0.0563133	TRUE	Map2k7
chr8	4243325	4243325	-0.127436	Hypo	0.127436	184602	237659	237659	1	2	0.00440148	1	0.0303932	1	0.0563133	TRUE	Map2k7
chr13	74164250	74164250	-0.127408	Hypo	0.127408	53779	53070	53070	1	1	0.00441274	1	0.0304242	1	0.0563133	TRUE	Slc9a3
chr5	147868463	147868463	-0.127393	Hypo	0.127393	158286	203687	203687	1	1	0.00441556	1	0.0304366	1	0.0563133	TRUE	Gm35648
chr5	147868463	147868463	-0.127393	Hypo	0.127393	158286	203687	203687	1	1	0.00441556	1	0.0304366	1	0.0563133	TRUE	Pomp
chrX	98937825	98937825	-0.127363	Hypo	0.127363	213819	274239	274239	1	5	0.00442513	1	0.0304653	1	0.0563347	TRUE	Yipf6
chr8	122456211	122456211	-0.127293	Hypo	0.127293	194502	250206	250206	1	1	0.00445103	1	0.0305402	1	0.05647	TRUE	Snai3
chr8	122456211	122456211	-0.127293	Hypo	0.127293	194502	250206	250206	1	1	0.00445103	1	0.0305402	1	0.05647	TRUE	Gm20388
chr10	79930270	79930270	-0.127285	Hypo	0.127285	19239	8381	8381	1	1	0.00445328	1	0.0305463	1	0.05647	TRUE	Arid3a
chr16	55823172	55823172	-0.127276	Hypo	0.127276	78431	84256	84256	1	1	0.00445553	1	0.0305587	1	0.05647	TRUE	Nfkbiz
chr16	52184407	52184407	-0.12724	Hypo	0.12724	78331	84147	84147	1	1	0.00446848	1	0.0306032	1	0.0565982	TRUE	Cblb
chr7	79700849	79700849	-0.127192	Hypo	0.127192	177127	227914	227914	1	1	0.00448818	1	0.0306544	1	0.056689	TRUE	Kif7
chr4	137478802	137478802	-0.127175	Hypo	0.127175	142372	183461	183461	1	1	0.00449381	1	0.0306725	1	0.056689	TRUE	Hspg2
chr2	157559185	157559185	-0.127162	Hypo	0.254324	117971	151800	151801	2	11	0.000258414	0.98	0.00189504	1	0.0313027	TRUE	Blcap
chr7	140906135	140906135	-0.127157	Hypo	0.127157	183622	236262	236262	1	2	0.00450564	1	0.0306972	1	0.0567357	TRUE	BC024386
chr4	57856480	57856480	-0.127116	Hypo	0.127116	135397	174662	174662	1	1	0.00451971	1	0.0307389	1	0.0567357	TRUE	Akap2
chr4	57856480	57856480	-0.127116	Hypo	0.127116	135397	174662	174662	1	1	0.00451971	1	0.0307389	1	0.0567357	TRUE	Pakap
chr6	119323254	119323254	-0.12711	Hypo	0.12711	167196	214822	214822	1	1	0.00452197	1	0.0307456	1	0.0567357	TRUE	Lrtm2
chr6	119323254	119323254	-0.12711	Hypo	0.12711	167196	214822	214822	1	1	0.00452197	1	0.0307456	1	0.0567357	TRUE	Cacna2d4
chr6	71604563	71604563	-0.1271	Hypo	0.1271	163346	210036	210036	1	1	0.00452759	1	0.0307608	1	0.0567357	TRUE	Kdm3a
chr5	63872293	63872293	-0.127006	Hypo	0.127006	149010	191780	191780	1	1	0.004558	1	0.0308543	1	0.0569738	TRUE	0610040J01Rik
chr10	60619608	60619608	-0.126934	Hypo	0.126934	17102	5554	5554	1	1	0.00458502	1	0.0309224	1	0.0570803	TRUE	Cdh23
chr18	75579448	75579448	-0.126933	Hypo	0.126933	96643	107751	107751	1	1	0.00458502	1	0.0309236	1	0.0570803	TRUE	Ctif
chrX	162888246	162888246	-0.126925	Hypo	0.126925	218896	280324	280324	1	2	0.00458784	1	0.0309342	1	0.0570803	TRUE	Syap1
chr3	142112916	142112916	-0.126914	Hypo	0.126914	130601	167876	167876	1	1	0.00459346	1	0.0309461	1	0.0570803	TRUE	Bmpr1b
chr15	86169764	86169764	-0.126747	Hypo	0.126747	71582	75361	75361	1	1	0.00464976	1	0.0311116	1	0.0573321	TRUE	Cerk
chr4	6444458	6444458	-0.126735	Hypo	0.126735	131838	169403	169403	1	1	0.00465652	1	0.031124	1	0.05738	TRUE	Nsmaf
chr2	152994740	152994740	-0.126629	Hypo	0.126629	117258	150858	150858	1	1	0.00469706	1	0.0312309	1	0.0577092	TRUE	Ttll9
chr13	51765126	51765126	-0.126598	Hypo	0.126598	51537	50161	50161	1	2	0.00471451	1	0.0312681	1	0.0577092	TRUE	Sema4d
chr15	84443743	84443743	-0.126597	Hypo	0.126597	71278	74980	74980	1	2	0.00471451	1	0.0312681	1	0.0577092	TRUE	1810041L15Rik
chr10	81080082	81080082	-0.126591	Hypo	0.126591	19688	9048	9048	1	3	0.0047162	1	0.031272	1	0.0577092	TRUE	Thop1
chr8	124814394	124814394	-0.126583	Hypo	0.126583	194969	250807	250807	1	1	0.00471789	1	0.0312765	1	0.0577092	TRUE	Trim67
chr11	5524261	5524261	-0.126522	Hypo	0.126522	24925	15861	15861	1	1	0.00474209	1	0.0313289	1	0.0578059	TRUE	Xbp1
chr5	113216926	113216926	-0.126512	Hypo	0.126512	153187	197010	197010	1	1	0.00474604	1	0.031339	1	0.0578059	TRUE	2900026A02Rik
chr4	63060745	63060745	-0.126286	Hypo	0.126286	135797	175146	175146	1	1	0.00482992	1	0.0315659	1	0.0583373	TRUE	Zfp618
chr9	122909042	122909042	-0.126282	Hypo	0.126282	206852	265953	265953	1	1	0.00483105	1	0.0315682	1	0.0583373	TRUE	AC125374.1
chr4	135967814	135967814	-0.126274	Hypo	0.126274	142102	183102	183102	1	1	0.00483386	1	0.0315772	1	0.0583373	TRUE	Gale
chr4	136652550	136652550	-0.126264	Hypo	0.126264	142230	183275	183275	1	1	0.00483893	1	0.031589	1	0.0583373	TRUE	Ephb2
chr4	140614736	140614736	-0.126221	Hypo	0.126221	142984	184247	184247	1	1	0.00485695	1	0.0316295	1	0.0583883	TRUE	Arhgef10l
chr8	120279501	120279501	-0.126186	Hypo	0.126186	193992	249553	249553	1	1	0.00487271	1	0.031665	1	0.0583883	TRUE	Gse1
chr8	120279501	120279501	-0.126186	Hypo	0.126186	193992	249553	249553	1	1	0.00487271	1	0.031665	1	0.0583883	TRUE	Gm20388
chr2	167659278	167659278	-0.126176	Hypo	0.126176	119410	153686	153686	1	1	0.00487778	1	0.0316791	1	0.0583883	TRUE	Tmem189
chr2	167659278	167659278	-0.126176	Hypo	0.126176	119410	153686	153686	1	1	0.00487778	1	0.0316791	1	0.0583883	TRUE	Gm20431
chr4	152384520	152384520	-0.126159	Hypo	0.126159	144586	186315	186315	1	1	0.00488115	1	0.0316898	1	0.0583883	TRUE	Chd5
chr8	33292231	33292231	-0.126132	Hypo	0.126132	186746	240335	240335	1	1	0.0048941	1	0.0317213	1	0.0583883	TRUE	Wrn
chr2	181352149	181352149	-0.126096	Hypo	0.126096	120926	155636	155636	1	1	0.00490199	1	0.0317557	1	0.0583883	TRUE	Rtel1
chr18	35735197	35735197	-0.126092	Hypo	0.378275	93034	102993	102995	3	3	0.000120481	0.98	0.000623234	1	0.0266728	TRUE	Tmem173
chr10	121618444	121618444	-0.126087	Hypo	0.126087	23313	13718	13718	1	2	0.00490649	1	0.031768	1	0.0583883	TRUE	Xpot
chr14	64113741	64113741	-0.12608	Hypo	0.12608	61769	63174	63174	1	1	0.00490987	1	0.0317782	1	0.0583883	TRUE	Gm17116
chr14	64113741	64113741	-0.12608	Hypo	0.12608	61769	63174	63174	1	1	0.00490987	1	0.0317782	1	0.0583883	TRUE	Prss52
chr13	20112542	20112542	-0.126059	Hypo	0.126059	48494	46239	46239	1	1	0.00492056	1	0.0318001	1	0.0583883	TRUE	Elmo1
chr11	75570871	75570871	-0.126052	Hypo	0.126052	31411	24212	24212	1	1	0.00492507	1	0.031812	1	0.0583883	TRUE	Slc43a2
chr8	124106142	124106142	-0.126032	Hypo	0.126032	194866	250682	250682	1	1	0.00492957	1	0.0318277	1	0.0583883	TRUE	Gm20388
chr2	180175482	180175482	-0.126029	Hypo	0.126029	120686	155332	155332	1	1	0.00493014	1	0.03183	1	0.0583883	TRUE	Adrm1
chr14	27266155	27266155	-0.126022	Hypo	0.126022	58325	58665	58665	1	1	0.00493408	1	0.0318373	1	0.0583883	TRUE	Arhgef3
chrX	77795446	77795446	-0.125941	Hypo	0.125941	212534	272801	272801	1	1	0.00496673	1	0.0319161	1	0.0586824	TRUE	Prkx
chr2	84604568	84604568	-0.125927	Hypo	0.125927	111179	143184	143184	1	1	0.00497067	1	0.031933	1	0.0586824	TRUE	Ctnnd1
chr2	84604568	84604568	-0.125927	Hypo	0.125927	111179	143184	143184	1	1	0.00497067	1	0.031933	1	0.0586824	TRUE	Gm28635
chr4	98105086	98105086	-0.125882	Hypo	0.125882	137410	177017	177017	1	1	0.00499432	1	0.0319882	1	0.0587945	TRUE	Nfia
chr7	43358724	43358724	-0.125881	Hypo	0.125881	174289	224190	224190	1	1	0.00499432	1	0.0319882	1	0.0587945	TRUE	Siglecf
chr2	25349337	25349337	-0.125837	Hypo	0.125837	105868	136503	136503	1	3	0.00501571	1	0.032045	1	0.0588471	TRUE	Man1b1
chr2	93707313	93707313	-0.125831	Hypo	0.125831	112689	145120	145120	1	2	0.0050174	1	0.0320524	1	0.0588471	TRUE	Ext2
chr16	17625840	17625840	-0.125775	Hypo	0.125775	75277	80239	80239	1	1	0.00503598	1	0.032103	1	0.0588623	TRUE	Smpd4
chr16	23429133	23429133	-0.125729	Hypo	0.125729	76137	81396	81396	1	3	0.00505118	1	0.0321413	1	0.0588679	TRUE	Rtp1
chr5	139223607	139223607	-0.125715	Hypo	0.125715	157087	202146	202146	1	2	0.00505681	1	0.0321559	1	0.0588991	TRUE	Sun1
chrX	66649542	66649542	-0.125693	Hypo	0.125693	211504	271509	271509	1	1	0.00506638	1	0.0321813	1	0.0589634	TRUE	Slitrk2
chr19	4153390	4153390	-0.125688	Hypo	0.125688	97998	109445	109445	1	1	0.00506863	1	0.0321852	1	0.0589634	TRUE	Coro1b
chr11	117251411	117251411	-0.125633	Hypo	0.125633	37859	32742	32742	1	1	0.00509397	1	0.032246	1	0.0590909	TRUE	2021-09-09
chr5	109757867	109757867	-0.125617	Hypo	0.125617	152614	196264	196264	1	1	0.00510297	1	0.0322629	1	0.0591267	TRUE	Gm8508
chr9	120092551	120092551	-0.125565	Hypo	0.125565	206372	265333	265333	1	1	0.00512212	1	0.032317	1	0.0592112	TRUE	Ccr8
chr14	20838553	20838553	-0.125553	Hypo	0.125553	57607	57804	57804	1	1	0.00512606	1	0.0323305	1	0.0592208	TRUE	Plau
chr9	36950244	36950244	-0.125545	Hypo	0.125545	197721	254158	254158	1	1	0.00512887	1	0.0323372	1	0.0592208	TRUE	Pknox2
chr2	28084829	28084829	-0.125439	Hypo	0.125439	106405	137203	137203	1	2	0.00517222	1	0.032438	1	0.0595475	TRUE	Fcnb
chr2	174285860	174285892	-0.125368	Hypo	0.250736	120324	154827	154828	2	12	0.000290505	0.99	0.00198512	1	0.0326477	TRUE	Nespas
chr2	174285860	174285892	-0.125368	Hypo	0.250736	120324	154827	154828	2	12	0.000290505	0.99	0.00198512	1	0.0326477	TRUE	Gnas
chr11	68946391	68946391	-0.125296	Hypo	0.125296	30138	22486	22486	1	1	0.00522908	1	0.0325788	1	0.0599623	TRUE	Arhgef15
chr14	31269398	31269398	-0.125295	Hypo	0.125295	58721	59164	59164	1	2	0.00522908	1	0.0325788	1	0.0599623	TRUE	Dnah1
chr10	120089853	120089853	-0.125227	Hypo	0.125227	23089	13416	13416	1	3	0.00525723	1	0.0326519	1	0.0600586	TRUE	Helb
chr2	105392749	105392749	-0.125225	Hypo	0.125225	113417	145997	145997	1	1	0.00525892	1	0.0326542	1	0.0600586	TRUE	Rcn1
chr2	151576692	151576692	-0.125187	Hypo	0.125187	116989	150472	150472	1	2	0.00527187	1	0.0326868	1	0.0600586	TRUE	Sdcbp2
chr4	121109098	121109098	-0.125181	Hypo	0.125181	139785	180088	180088	1	2	0.00527356	1	0.032693	1	0.0600586	TRUE	Tmco2
chr2	166701542	166701542	-0.125176	Hypo	0.125176	119241	153471	153471	1	1	0.00527638	1	0.0326981	1	0.0600586	TRUE	Prex1
chr10	93084447	93084447	-0.125163	Hypo	0.125163	20951	10731	10731	1	1	0.00528088	1	0.0327116	1	0.0600586	TRUE	AC122326.1
chr6	46529679	46529679	-0.125144	Hypo	0.125144	161465	207705	207705	1	1	0.00528707	1	0.0327336	1	0.0600586	TRUE	Rbpsuh-rs3
chr6	46529679	46529679	-0.125144	Hypo	0.125144	161465	207705	207705	1	1	0.00528707	1	0.0327336	1	0.0600586	TRUE	Cntnap2
chr7	141746810	141746810	-0.125144	Hypo	0.125144	183878	236629	236629	1	2	0.00528707	1	0.0327336	1	0.0600586	TRUE	Muc2
chr15	75864988	75864988	-0.125139	Hypo	0.125139	69391	72429	72429	1	1	0.0052882	1	0.0327381	1	0.0600586	TRUE	Gsdmd
chr10	44940244	44940244	-0.125134	Hypo	0.125134	16323	4547	4547	1	1	0.00528876	1	0.0327415	1	0.0600586	TRUE	AC156273.1
chr2	181043337	181043337	-0.125108	Hypo	0.125108	120864	155560	155560	1	2	0.0052989	1	0.0327679	1	0.0600735	TRUE	Chrna4
chrX	74305259	74305259	-0.125084	Hypo	0.125084	212259	272461	272461	1	4	0.00530959	1	0.0327955	1	0.0601606	TRUE	Gdi1
chr15	57714812	57714812	-0.125019	Hypo	0.125019	68100	70848	70848	1	1	0.00533831	1	0.0328625	1	0.0603867	TRUE	Zhx2
chr5	144859438	144859438	-0.125004	Hypo	0.125004	157908	203213	203213	1	1	0.00534394	1	0.0328726	1	0.0603867	TRUE	Trrap
chr9	110386277	110386277	-0.124975	Hypo	0.124975	205392	264090	264090	1	4	0.00534957	1	0.0328957	1	0.0603867	TRUE	Ptpn23
chr5	129005970	129005970	-0.124972	Hypo	0.124972	155692	200260	200260	1	1	0.00535069	1	0.0329002	1	0.0603867	TRUE	Stx2
chr11	80921470	80921470	-0.124901	Hypo	0.124901	32329	25435	25435	1	1	0.00538954	1	0.032983	1	0.0607565	TRUE	Asic2
chr5	142878741	142878741	-0.12483	Hypo	0.12483	157604	202815	202815	1	1	0.00541656	1	0.0330511	1	0.0608894	TRUE	Fbxl18
chr6	125321310	125321310	-0.124772	Hypo	0.124772	168042	215927	215927	1	2	0.00544359	1	0.0331153	1	0.0610901	TRUE	Scnn1a
chr2	29236051	29236051	-0.124741	Hypo	0.124741	106588	137439	137439	1	1	0.00545597	1	0.0331463	1	0.0611188	TRUE	Ntng2
chr16	34244468	34244468	-0.124707	Hypo	0.124707	77206	82725	82725	1	1	0.0054661	1	0.0331778	1	0.0611188	TRUE	Kalrn
chr11	113709835	113709835	-0.124701	Hypo	0.124701	37034	31636	31636	1	4	0.00547005	1	0.0331845	1	0.0611188	TRUE	Cpsf4l
chrX	74023384	74023384	-0.124623	Hypo	0.124623	212191	272347	272347	1	6	0.00550664	1	0.0332735	1	0.0613499	TRUE	Irak1
chr15	67226947	67226947	-0.124585	Hypo	0.124585	68809	71698	71698	1	1	0.00552353	1	0.0333112	1	0.0614696	TRUE	1700012I11Rik
chr7	28629190	28629190	-0.124528	Hypo	0.124528	172974	222427	222427	1	2	0.00554211	1	0.0333574	1	0.0616077	TRUE	Acp7
chr5	121341241	121341241	-0.124509	Hypo	0.124509	154542	198777	198777	1	1	0.00555055	1	0.0333805	1	0.0616673	TRUE	Hectd4
chr15	76121635	76121635	-0.124499	Hypo	0.124499	69486	72573	72573	1	1	0.00555844	1	0.0333973	1	0.0617205	TRUE	BC024139
chr19	42179359	42179359	-0.124493	Hypo	0.124493	102066	114796	114796	1	1	0.00556181	1	0.0334047	1	0.0617238	TRUE	Zfyve27
chr19	40268458	40268458	-0.124479	Hypo	0.124479	101765	114402	114402	1	1	0.00556744	1	0.0334165	1	0.0617364	TRUE	Pdlim1
chr11	65110269	65110269	-0.124397	Hypo	0.124397	29769	22023	22023	1	1	0.00560235	1	0.0335167	1	0.0619547	TRUE	Arhgap44
chr8	110749537	110749537	-0.124382	Hypo	0.124382	193008	248353	248353	1	1	0.00560742	1	0.0335313	1	0.0619547	TRUE	Il34
chr11	119209292	119209292	-0.124338	Hypo	0.124338	38330	33346	33346	1	1	0.00563106	1	0.0335798	1	0.0621377	TRUE	Tbc1d16
chr17	36862835	36862835	-0.124309	Hypo	0.124309	86208	94532	94532	1	1	0.00564514	1	0.0336096	1	0.0621995	TRUE	Trim15
chr15	84324899	84324899	-0.12429	Hypo	0.12429	71262	74960	74960	1	3	0.00565133	1	0.0336276	1	0.0622334	TRUE	Parvg
chr16	30308218	30308218	-0.124281	Hypo	0.124281	76627	81979	81979	1	2	0.00565583	1	0.0336389	1	0.0622392	TRUE	Gp5
chr14	55720864	55720900	-0.124266	Hypo	0.248533	60815	61949	61950	2	2	0.000308521	0.99	0.0020431	1	0.0326477	TRUE	Rabggta
chr3	104004504	104004504	-0.124246	Hypo	0.124246	127947	164595	164595	1	1	0.0056716	1	0.0336777	1	0.0623193	TRUE	Phtf1
chr8	112916787	112916787	-0.1242	Hypo	0.1242	193241	248641	248641	1	1	0.00569299	1	0.0337256	1	0.0624514	TRUE	Gm45904
chr10	9909358	9909358	-0.124191	Hypo	0.124191	13878	1205	1205	1	1	0.00569637	1	0.0337363	1	0.0624541	TRUE	AC122390.1
chr9	115014427	115014427	-0.124101	Hypo	0.124101	205838	264672	264672	1	1	0.00573578	1	0.033837	1	0.0627351	TRUE	Osbpl10
chr3	105479738	105479738	-0.124087	Hypo	0.124087	128083	164764	164764	1	2	0.00574085	1	0.0338489	1	0.0627351	TRUE	Kcnd3
chr7	126671537	126671537	-0.12407	Hypo	0.12407	181749	233795	233795	1	3	0.0057476	1	0.0338663	1	0.0627351	TRUE	Sgf29
chrX	36744048	36744048	-0.124065	Hypo	0.124065	209071	268625	268625	1	1	0.00575042	1	0.0338736	1	0.0627351	TRUE	Slc25a43
chr13	31574318	31574318	-0.124042	Hypo	0.124042	49531	47591	47591	1	1	0.00576168	1	0.033899	1	0.0627351	TRUE	1700018A04Rik
chr9	121671626	121671626	-0.123991	Hypo	0.123991	206627	265652	265652	1	1	0.00579039	1	0.0339654	1	0.0629668	TRUE	Vipr1
chr13	34910899	34910899	-0.123926	Hypo	0.123926	49829	47957	47957	1	1	0.00582473	1	0.0340465	1	0.0633059	TRUE	Fam217a
chr7	45686066	45686066	-0.123893	Hypo	0.123893	174939	225188	225188	1	1	0.00583937	1	0.0340819	1	0.0633455	TRUE	Ntn5
chr7	45686066	45686066	-0.123893	Hypo	0.123893	174939	225188	225188	1	1	0.00583937	1	0.0340819	1	0.0633455	TRUE	Sec1
chr7	49354009	49354009	-0.123886	Hypo	0.123886	175384	225762	225762	1	1	0.00584106	1	0.0340887	1	0.0633455	TRUE	Nav2
chr18	82477785	82477800	-0.123872	Hypo	0.247744	97279	108553	108554	2	2	0.000313587	0.99	0.0020645	1	0.0326477	TRUE	Mbp
chr17	12876042	12876042	-0.12386	Hypo	0.12386	82194	88936	88936	1	2	0.00584782	1	0.0341135	1	0.0633844	TRUE	Mrgprh
chr7	41599816	41599816	-0.123842	Hypo	0.123842	174209	224090	224090	1	1	0.00585626	1	0.0341253	1	0.0634415	TRUE	2610021A01Rik
chr2	32065038	32065038	-0.123793	Hypo	0.123793	107141	138175	138175	1	1	0.00588047	1	0.0341748	1	0.0636514	TRUE	Fam78a
chr18	77505563	77505563	-0.123779	Hypo	0.123779	96844	107998	107998	1	1	0.00588722	1	0.0341912	1	0.0636514	TRUE	Rnf165
chr2	119752886	119752886	-0.123756	Hypo	0.123756	114514	147384	147384	1	1	0.00589792	1	0.0342171	1	0.0636514	TRUE	Ltk
chr4	43365809	43365809	-0.123719	Hypo	0.123719	134131	173065	173065	1	1	0.00591369	1	0.0342525	1	0.0637062	TRUE	Atp8b5
chr1	45336286	45336286	-0.123708	Hypo	0.123708	2319	120470	120470	1	1	0.00591819	1	0.0342649	1	0.0637062	TRUE	Col3a1
chr19	46672949	46673186	-0.12369	Hypo	0.371071	102862	115854	115856	3	4	0.000131178	0.99	0.000656451	1	0.0266728	TRUE	Cyp17a1
chr18	34416093	34416093	-0.123686	Hypo	0.123686	92842	102711	102711	1	2	0.00592607	1	0.0342863	1	0.0637143	TRUE	Pkd2l2
chr13	43270440	43270440	-0.123653	Hypo	0.123653	50601	48975	48975	1	1	0.00593789	1	0.0343173	1	0.0637728	TRUE	Gfod1
chr8	105614985	105614985	-0.123651	Hypo	0.123651	192305	247434	247434	1	1	0.00593789	1	0.0343195	1	0.0637728	TRUE	Agrp
chr8	105614985	105614985	-0.123651	Hypo	0.123651	192305	247434	247434	1	1	0.00593789	1	0.0343195	1	0.0637728	TRUE	Ripor1
chr9	115681471	115681471	-0.12363	Hypo	0.12363	205902	264747	264747	1	1	0.0059469	1	0.0343432	1	0.0637929	TRUE	AC107851.1
chr4	141494284	141494284	-0.123618	Hypo	0.123618	143201	184538	184538	1	1	0.00595253	1	0.0343556	1	0.0637929	TRUE	Spen
chr15	103532470	103532470	-0.123605	Hypo	0.123605	74039	78639	78639	1	1	0.00595872	1	0.0343702	1	0.063819	TRUE	Ppp1r1a
chr12	3861356	3861356	-0.123586	Hypo	0.123586	38988	34222	34222	1	1	0.00596661	1	0.0343916	1	0.063819	TRUE	Dnmt3aos
chr12	3861356	3861356	-0.123586	Hypo	0.123586	38988	34222	34222	1	1	0.00596661	1	0.0343916	1	0.063819	TRUE	Dnmt3a
chr6	83536217	83536217	-0.123541	Hypo	0.123541	164132	211021	211021	1	2	0.005988	1	0.0344378	1	0.0639673	TRUE	Actg2
chr2	35567417	35567417	-0.123508	Hypo	0.123508	107840	139087	139087	1	1	0.00600376	1	0.034485	1	0.0640419	TRUE	Dab2ip
chr19	4926827	4926827	-0.123487	Hypo	0.123487	98172	109705	109705	1	1	0.00601446	1	0.0345109	1	0.0640419	TRUE	4930533O14Rik
chr9	109089255	109089255	-0.123465	Hypo	0.123465	205248	263899	263899	1	1	0.00603023	1	0.034538	1	0.0640419	TRUE	Ccdc51
chr16	24721780	24721780	-0.123439	Hypo	0.123439	76281	81569	81569	1	2	0.00604261	1	0.0345678	1	0.0640419	TRUE	Lpp
chr7	118972800	118972800	-0.123429	Hypo	0.123429	181007	232864	232864	1	1	0.00604374	1	0.0345774	1	0.0640419	TRUE	Gprc5b
chr5	52547728	52547728	-0.123426	Hypo	0.123426	148566	191290	191290	1	1	0.00604543	1	0.0345824	1	0.0640419	TRUE	Lgi2
chr9	106474105	106474105	-0.12341	Hypo	0.12341	204673	263009	263009	1	1	0.00605275	1	0.0345993	1	0.0640419	TRUE	Parp3
chr18	80738948	80738948	-0.123396	Hypo	0.123396	97150	108375	108375	1	1	0.00605725	1	0.0346089	1	0.0640419	TRUE	Atp9b
chr9	69303207	69303207	-0.123362	Hypo	0.123362	201892	259509	259509	1	1	0.00606907	1	0.0346449	1	0.0640419	TRUE	Rora
chr4	102561552	102561552	-0.12336	Hypo	0.12336	137765	177463	177463	1	1	0.00606907	1	0.0346449	1	0.0640419	TRUE	Pde4b
chr11	61509192	61509192	-0.123347	Hypo	0.123347	29415	21577	21577	1	1	0.00607189	1	0.0346545	1	0.0640419	TRUE	B9d1
chr12	15800769	15800769	-0.123324	Hypo	0.123324	39727	35136	35136	1	1	0.00608427	1	0.034681	1	0.0640829	TRUE	Trib2
chr2	59338804	59338804	-0.123322	Hypo	0.123322	109117	140601	140601	1	1	0.0060854	1	0.0346827	1	0.0640829	TRUE	Pkp4
chr7	25015375	25015375	-0.123321	Hypo	0.123321	172307	221553	221553	1	3	0.0060854	1	0.0346827	1	0.0640829	TRUE	Grik5
chr9	119337581	119337581	-0.123287	Hypo	0.123287	206247	265163	265163	1	1	0.00610172	1	0.0347209	1	0.064221	TRUE	Myd88
chr9	119337581	119337581	-0.123287	Hypo	0.123287	206247	265163	265163	1	1	0.00610172	1	0.0347209	1	0.064221	TRUE	Slc22a14
chr2	132099501	132099501	-0.123259	Hypo	0.123259	115839	149082	149082	1	1	0.0061203	1	0.0347558	1	0.0643446	TRUE	Slc23a2
chr1	8963610	8963610	-0.123256	Hypo	0.123256	213	117840	117840	1	1	0.00612199	1	0.0347587	1	0.0643446	TRUE	Gm7493
chr1	8963610	8963610	-0.123256	Hypo	0.123256	213	117840	117840	1	1	0.00612199	1	0.0347587	1	0.0643446	TRUE	Sntg1
chr6	42460316	42460316	-0.123254	Hypo	0.123254	161274	207488	207488	1	1	0.00612312	1	0.0347598	1	0.0643446	TRUE	Olfr458
chr8	12806713	12806713	-0.12323	Hypo	0.12323	185276	238486	238486	1	1	0.00613663	1	0.0347902	1	0.0643689	TRUE	Atp11a
chr7	137207374	137207374	-0.123206	Hypo	0.123206	183149	235681	235681	1	1	0.00614282	1	0.0348133	1	0.0643824	TRUE	Ebf3
chr1	55932328	55932328	-0.123178	Hypo	0.123178	2834	121096	121096	1	1	0.00616197	1	0.0348465	1	0.0644816	TRUE	9130227L01Rik
chrX	135009189	135009189	-0.123147	Hypo	0.123147	216256	277148	277148	1	1	0.00617435	1	0.0348786	1	0.0645612	TRUE	Zmat1
chr5	127597055	127597055	-0.123104	Hypo	0.123104	155588	200133	200133	1	1	0.00619124	1	0.0349208	1	0.0646042	TRUE	Slc15a4
chr10	83033985	83033985	-0.123097	Hypo	0.123097	20070	9606	9606	1	1	0.00619462	1	0.0349281	1	0.0646042	TRUE	Chst11
chr6	17379365	17379365	-0.12308	Hypo	0.12308	159481	205196	205196	1	1	0.00620588	1	0.0349461	1	0.0646087	TRUE	Gm15581
chr17	47922746	47922746	-0.12304	Hypo	0.12304	87459	96177	96177	1	1	0.00621601	1	0.0349844	1	0.0646265	TRUE	Foxp4
chr17	47922746	47922746	-0.12304	Hypo	0.12304	87459	96177	96177	1	1	0.00621601	1	0.0349844	1	0.0646265	TRUE	Gm15556
chr4	134227129	134227129	-0.123037	Hypo	0.123037	141705	182594	182594	1	2	0.00621658	1	0.0349861	1	0.0646265	TRUE	Catsper4
chr10	3997137	3997137	-0.123028	Hypo	0.123028	13448	453	453	1	1	0.00621939	1	0.0349923	1	0.0646265	TRUE	Mthfd1l
chr2	69830427	69830427	-0.123001	Hypo	0.123001	109885	141514	141514	1	1	0.00623121	1	0.0350221	1	0.0646981	TRUE	Klhl23
chr1	33638241	33638318	-0.122997	Hypo	0.245994	1170	118995	118996	2	2	0.000334981	0.99	0.00211573	1	0.0326477	TRUE	Prim2
chr12	113630121	113630121	-0.122988	Hypo	0.122988	47258	44752	44752	1	2	0.00623628	1	0.0350418	1	0.0647171	TRUE	Gm9517
chr8	123291769	123291769	-0.122925	Hypo	0.122925	194717	250488	250488	1	2	0.00627344	1	0.0351224	1	0.064934	TRUE	Fanca
chr8	123291769	123291769	-0.122925	Hypo	0.122925	194717	250488	250488	1	2	0.00627344	1	0.0351224	1	0.064934	TRUE	Gm20388
chr17	56315207	56315207	-0.122887	Hypo	0.122887	88118	96970	96970	1	3	0.00629089	1	0.0351635	1	0.064934	TRUE	Uhrf1
chr7	100653722	100653722	-0.12288	Hypo	0.12288	178859	230135	230135	1	2	0.00629427	1	0.0351708	1	0.064934	TRUE	Plekhb1
chr10	77787219	77787219	-0.122864	Hypo	0.122864	18835	7813	7813	1	1	0.00630046	1	0.035186	1	0.064934	TRUE	Tspear
chr2	27165284	27165284	-0.122862	Hypo	0.122862	106263	137030	137030	1	2	0.00630103	1	0.0351882	1	0.064934	TRUE	Dbh
chr7	28167622	28167622	-0.122845	Hypo	0.122845	172852	222257	222257	1	1	0.00630666	1	0.0352051	1	0.064934	TRUE	Gm31024
chr16	20559673	20559673	-0.122832	Hypo	0.122832	75696	80799	80799	1	2	0.0063106	1	0.0352209	1	0.064934	TRUE	Abcf3
chr15	100313108	100313108	-0.122824	Hypo	0.122824	73224	77500	77500	1	1	0.00631454	1	0.0352282	1	0.064934	TRUE	Mettl7a1
chr8	110109831	110109831	-0.122821	Hypo	0.122821	192945	248269	248269	1	2	0.00631566	1	0.035231	1	0.064934	TRUE	Gm21964
chr9	107631408	107631517	-0.122819	Hypo	0.245638	204888	263329	263330	2	2	0.00033667	0.99	0.00212023	1	0.0326477	TRUE	Gm19721
chr9	107631408	107631517	-0.122819	Hypo	0.245638	204888	263329	263330	2	2	0.00033667	0.99	0.00212023	1	0.0326477	TRUE	Gnai2
chr7	128392550	128392550	-0.122788	Hypo	0.122788	182259	234559	234559	1	1	0.00633593	1	0.0352794	1	0.0650594	TRUE	Rgs10
chr2	26061544	26061544	-0.122743	Hypo	0.122743	106026	136726	136726	1	1	0.00635395	1	0.0353273	1	0.0651935	TRUE	Nacc2
chr9	103928556	103928556	-0.122717	Hypo	0.122717	204379	262605	262605	1	1	0.00636577	1	0.0353532	1	0.0652421	TRUE	Gm29154
chr6	30739335	30739518	-0.122715	Hypo	0.368146	160253	206219	206221	3	4	0.000133429	0.99	0.000667147	1	0.0266728	TRUE	Mest
chr9	120364439	120364439	-0.122704	Hypo	0.122704	206427	265403	265403	1	1	0.00637196	1	0.0353644	1	0.0652421	TRUE	Myrip
chr15	101040183	101040183	-0.122687	Hypo	0.122687	73391	77726	77726	1	2	0.00637928	1	0.0353842	1	0.0652421	TRUE	Scn8a
chr15	76454882	76454882	-0.122676	Hypo	0.122676	69612	72764	72764	1	1	0.00638547	1	0.0353988	1	0.065249	TRUE	Bop1
chr15	98846859	98846859	-0.122657	Hypo	0.122657	72878	77026	77026	1	1	0.00639279	1	0.0354185	1	0.0652755	TRUE	Kmt2d
chr1	71630351	71630351	-0.122651	Hypo	0.122651	3927	122516	122516	1	1	0.00639561	1	0.0354241	1	0.0652755	TRUE	Fn1
chr8	108068345	108068345	-0.122647	Hypo	0.122647	192692	247948	247948	1	1	0.00639786	1	0.0354298	1	0.0652755	TRUE	Zfhx3
chr16	22010688	22010688	-0.122602	Hypo	0.122602	75929	81114	81114	1	1	0.00641193	1	0.0354765	1	0.0653523	TRUE	Senp2
chr4	139556015	139556015	-0.122573	Hypo	0.122573	142784	183987	183987	1	2	0.00643051	1	0.0355142	1	0.0654645	TRUE	Iffo2
chr17	71891015	71891015	-0.122571	Hypo	0.122571	89420	98572	98572	1	1	0.00643277	1	0.0355176	1	0.0654645	TRUE	Alk
chr9	104035813	104035975	-0.122531	Hypo	0.245061	204391	262624	262625	2	2	0.0003423	0.99	0.00213656	1	0.0326477	TRUE	Nphp3
chr8	88636010	88636010	-0.122526	Hypo	0.122526	190828	245589	245589	1	2	0.00645416	1	0.0355609	1	0.0655164	TRUE	Snx20
chr3	26937899	26937899	-0.122519	Hypo	0.122519	121998	157020	157020	1	1	0.00645585	1	0.0355666	1	0.0655164	TRUE	Spata16
chr17	25879980	25879980	-0.122515	Hypo	0.122515	83655	90834	90834	1	2	0.00645754	1	0.0355694	1	0.0655164	TRUE	Mettl26
chr17	25879980	25879980	-0.122515	Hypo	0.122515	83655	90834	90834	1	2	0.00645754	1	0.0355694	1	0.0655164	TRUE	Wfikkn1
chr17	25879980	25879980	-0.122515	Hypo	0.122515	83655	90834	90834	1	2	0.00645754	1	0.0355694	1	0.0655164	TRUE	Gm26694
chr17	28981551	28981551	-0.122464	Hypo	0.122464	84405	91896	91896	1	1	0.006484	1	0.0356257	1	0.0656071	TRUE	Stk38
chr2	70563520	70563520	-0.122463	Hypo	0.122463	109968	141625	141625	1	2	0.00648456	1	0.0356274	1	0.0656071	TRUE	Gad1
chr17	17836498	17836498	-0.122441	Hypo	0.122441	82602	89422	89422	1	1	0.00649638	1	0.0356583	1	0.0656071	TRUE	Spaca6
chr5	135036569	135036569	-0.122434	Hypo	0.122434	156273	201022	201022	1	1	0.0064992	1	0.035669	1	0.0656071	TRUE	Stx1a
chr5	38081227	38081227	-0.122417	Hypo	0.122417	147948	190571	190571	1	1	0.00650877	1	0.035687	1	0.0656364	TRUE	Stx18
chr15	82348991	82348991	-0.122384	Hypo	0.122384	70888	74490	74490	1	1	0.00652397	1	0.0357214	1	0.0656799	TRUE	Smdt1
chr7	44229964	44229964	-0.12237	Hypo	0.12237	174456	224408	224408	1	1	0.00653185	1	0.0357394	1	0.0657034	TRUE	1700028J19Rik
chr17	35836672	35836672	-0.122358	Hypo	0.122358	86016	94233	94233	1	2	0.00653748	1	0.0357495	1	0.065727	TRUE	Tubb5
chr17	14336231	14336231	-0.122347	Hypo	0.122347	82353	89124	89124	1	1	0.00654311	1	0.0357602	1	0.0657505	TRUE	Smoc2
chr17	25380601	25380768	-0.122305	Hypo	0.24461	83503	90599	90600	2	2	0.00034793	0.99	0.00214895	1	0.0326477	TRUE	Cacna1h
chr8	13673891	13673891	-0.12228	Hypo	0.12228	185428	238692	238692	1	1	0.00657182	1	0.0358295	1	0.0658735	TRUE	Rasa3
chr2	27331152	27331152	-0.122273	Hypo	0.122273	106287	137057	137057	1	1	0.00657802	1	0.035839	1	0.0658864	TRUE	AA645442
chr2	27331152	27331152	-0.122273	Hypo	0.122273	106287	137057	137057	1	1	0.00657802	1	0.035839	1	0.0658864	TRUE	Vav2
chr7	105368367	105368367	-0.122256	Hypo	0.122256	179683	231213	231213	1	2	0.00658815	1	0.0358604	1	0.0659065	TRUE	Olfr692
chr19	4985163	4985163	-0.122213	Hypo	0.122213	98185	109725	109725	1	1	0.00661123	1	0.0359055	1	0.0660037	TRUE	Npas4
chrX	53370067	53370067	-0.122202	Hypo	0.122202	210672	270508	270508	1	4	0.00661855	1	0.0359184	1	0.0660059	TRUE	Mospd1
chr1	164280384	164280384	-0.122183	Hypo	0.122183	10420	130624	130624	1	1	0.00662756	1	0.0359353	1	0.0660347	TRUE	Ccdc181
chr9	69366402	69366402	-0.122161	Hypo	0.122161	201906	259523	259523	1	1	0.00663995	1	0.0359646	1	0.066093	TRUE	Rora
chr11	94430185	94430185	-0.122156	Hypo	0.122156	33788	27286	27286	1	1	0.00664333	1	0.0359714	1	0.066093	TRUE	Cacna1g
chr1	134987874	134987935	-0.122131	Hypo	0.244261	8467	128194	128195	2	2	0.000351871	0.99	0.00215964	1	0.0326477	TRUE	Lgr6
chr11	117812193	117812193	-0.122127	Hypo	0.122127	37988	32901	32901	1	1	0.00666303	1	0.0360074	1	0.0662343	TRUE	Syngr2
chr11	117812193	117812193	-0.122127	Hypo	0.122127	37988	32901	32901	1	1	0.00666303	1	0.0360074	1	0.0662343	TRUE	Gm20708
chr8	121753755	121753755	-0.122116	Hypo	0.122116	194358	250029	250029	1	1	0.00666866	1	0.0360198	1	0.0662461	TRUE	Jph3
chr8	121753755	121753755	-0.122116	Hypo	0.122116	194358	250029	250029	1	1	0.00666866	1	0.0360198	1	0.0662461	TRUE	Gm20388
chr2	173234578	173234578	-0.122076	Hypo	0.122076	120188	154646	154646	1	1	0.00669287	1	0.036062	1	0.0663218	TRUE	Pmepa1
chr7	43652926	43652926	-0.122061	Hypo	0.122061	174349	224277	224277	1	1	0.00670131	1	0.0360783	1	0.0663443	TRUE	Siglece
chr2	58787577	58787577	-0.122055	Hypo	0.122055	109074	140547	140547	1	1	0.00670525	1	0.0360885	1	0.0663443	TRUE	Upp2
chr14	30892113	30892113	-0.122045	Hypo	0.122045	58632	59042	59042	1	1	0.00671088	1	0.036102	1	0.0663443	TRUE	Itih4
chr12	12937053	12937106	-0.122013	Hypo	0.244026	39603	34994	34995	2	5	0.00035356	0.99	0.00216471	1	0.0326477	TRUE	Mycn
chr2	32212152	32212180	-0.12198	Hypo	0.243961	107187	138243	138244	2	3	0.00035356	0.99	0.00216753	1	0.0326477	TRUE	Prrc2b
chr13	24199097	24199097	-0.121965	Hypo	0.121965	49034	46999	46999	1	1	0.00675423	1	0.0362039	1	0.0665012	TRUE	Carmil1
chrX	153558819	153558819	-0.121926	Hypo	0.121926	218060	279342	279342	1	1	0.00677225	1	0.0362467	1	0.0665802	TRUE	Cypt3
chrX	105773794	105773794	-0.121847	Hypo	0.121847	214806	275447	275447	1	1	0.00681448	1	0.0363373	1	0.0668137	TRUE	Fgf16
chr10	11344654	11344654	-0.121827	Hypo	0.121827	13952	1322	1322	1	1	0.00682517	1	0.0363643	1	0.0668137	TRUE	Epm2a
chr5	113583996	113583996	-0.121826	Hypo	0.121826	153260	197099	197099	1	1	0.0068263	1	0.0363654	1	0.0668137	TRUE	Wscd2
chr3	87813625	87813625	-0.121812	Hypo	0.121812	125720	161594	161594	1	1	0.00683024	1	0.0363812	1	0.0668137	TRUE	Insrr
chr3	87813625	87813625	-0.121812	Hypo	0.121812	125720	161594	161594	1	1	0.00683024	1	0.0363812	1	0.0668137	TRUE	Pear1
chr5	118126739	118126739	-0.12178	Hypo	0.12178	154045	198136	198136	1	1	0.006846	1	0.0364172	1	0.0668137	TRUE	Fbxw8
chr14	20730356	20730356	-0.121772	Hypo	0.121772	57581	57772	57772	1	2	0.00684938	1	0.0364251	1	0.0668137	TRUE	Ndst2
chr7	80216788	80216788	-0.121771	Hypo	0.121771	177243	228076	228076	1	1	0.00685051	1	0.0364263	1	0.0668137	TRUE	Sema4b
chr11	98355707	98355707	-0.121751	Hypo	0.121751	34656	28484	28484	1	1	0.00685557	1	0.0364482	1	0.0668137	TRUE	Ppp1r1b
chr11	98355707	98355707	-0.121751	Hypo	0.121751	34656	28484	28484	1	1	0.00685557	1	0.0364482	1	0.0668137	TRUE	1700003D09Rik
chr12	110661397	110661397	-0.121745	Hypo	0.121745	46662	43959	43959	1	1	0.00685952	1	0.0364544	1	0.0668137	TRUE	Dync1h1
chr8	122864943	122865039	-0.121723	Hypo	0.243445	194612	250353	250355	3	3	0.00013737	0.99	0.00217935	1	0.0266728	TRUE	Cdh15
chr8	122864943	122865039	-0.121723	Hypo	0.243445	194612	250353	250355	3	3	0.00013737	0.99	0.00217935	1	0.0266728	TRUE	Gm20388
chr11	6557967	6557967	-0.121713	Hypo	0.121713	25110	16120	16120	1	1	0.00687978	1	0.0364938	1	0.0669303	TRUE	Ccm2
chr15	76309317	76309317	-0.121707	Hypo	0.121707	69566	72690	72690	1	5	0.00688541	1	0.0365039	1	0.0669303	TRUE	Oplah
chr7	25309720	25309720	-0.121706	Hypo	0.121706	172389	221674	221674	1	1	0.00688597	1	0.0365056	1	0.0669303	TRUE	Tmem145
chr11	75470835	75470835	-0.121699	Hypo	0.121699	31377	24169	24169	1	2	0.00688823	1	0.0365146	1	0.0669303	TRUE	Tlcd2
chr17	46726321	46726321	-0.121675	Hypo	0.121675	87216	95840	95840	1	2	0.00689892	1	0.0365445	1	0.066953	TRUE	Gnmt
chr17	46726321	46726321	-0.121675	Hypo	0.121675	87216	95840	95840	1	2	0.00689892	1	0.0365445	1	0.066953	TRUE	Gm26904
chr9	110861338	110861338	-0.121588	Hypo	0.121588	205491	264227	264227	1	2	0.00694059	1	0.0366357	1	0.0672429	TRUE	Prss50
chr9	99009134	99009134	-0.121553	Hypo	0.121553	203927	262029	262029	1	1	0.00696142	1	0.0366813	1	0.0673142	TRUE	Gm1123
chr17	71794217	71794217	-0.121535	Hypo	0.121535	89409	98555	98555	1	1	0.00696874	1	0.0367016	1	0.0673198	TRUE	Clip4
chr7	106908081	106908081	-0.121516	Hypo	0.121516	179864	231447	231447	1	2	0.00697718	1	0.0367258	1	0.0673256	TRUE	Olfr1532-ps1
chr9	44106360	44106360	-0.121484	Hypo	0.121484	198731	255456	255456	1	1	0.00699407	1	0.0367601	1	0.0674076	TRUE	Rnf26
chr9	44106360	44106360	-0.121484	Hypo	0.121484	198731	255456	255456	1	1	0.00699407	1	0.0367601	1	0.0674076	TRUE	Rnf26
chr9	44106360	44106360	-0.121484	Hypo	0.121484	198731	255456	255456	1	1	0.00699407	1	0.0367601	1	0.0674076	TRUE	Mfrp
chr16	96684688	96684688	-0.121475	Hypo	0.121475	81100	87562	87562	1	1	0.00699857	1	0.0367663	1	0.0674076	TRUE	Dscam
chr7	127890536	127890536	-0.121462	Hypo	0.121462	182147	234396	234396	1	2	0.00700646	1	0.0367787	1	0.0674076	TRUE	Prss53
chr7	127890536	127890536	-0.121462	Hypo	0.121462	182147	234396	234396	1	2	0.00700646	1	0.0367787	1	0.0674076	TRUE	Gm21974
chr3	105046120	105046120	-0.121456	Hypo	0.121456	128059	164731	164731	1	1	0.00700983	1	0.0367849	1	0.0674076	TRUE	Cttnbp2nl
chr9	110402175	110402175	-0.121443	Hypo	0.121443	205395	264096	264096	1	1	0.00701715	1	0.0367995	1	0.0674076	TRUE	Ptpn23
chr11	72456504	72456504	-0.121355	Hypo	0.121355	30895	23567	23567	1	1	0.0070667	1	0.0369025	1	0.0676664	TRUE	Spns2
chr9	78182881	78182881	-0.121325	Hypo	0.121325	202692	260491	260491	1	1	0.00708528	1	0.0369374	1	0.0677147	TRUE	Gsta4
chr10	81433676	81433676	-0.121284	Hypo	0.121284	19859	9310	9310	1	3	0.00710667	1	0.0369819	1	0.0678327	TRUE	Nfic
chr3	80692454	80692454	-0.121274	Hypo	0.121274	125152	160877	160877	1	3	0.00711174	1	0.0369966	1	0.0678487	TRUE	Gria2
chr5	131749604	131749604	-0.121262	Hypo	0.121262	155966	200624	200624	1	4	0.00711906	1	0.0370112	1	0.0678861	TRUE	Auts2
chr11	115877886	115877886	-0.121223	Hypo	0.121223	37475	32235	32235	1	2	0.00714326	1	0.0370613	1	0.067976	TRUE	Myo15b
chr8	120543487	120543487	-0.121221	Hypo	0.121221	194077	249670	249670	1	2	0.00714495	1	0.0370641	1	0.067976	TRUE	Gse1
chr8	120543487	120543487	-0.121221	Hypo	0.121221	194077	249670	249670	1	2	0.00714495	1	0.0370641	1	0.067976	TRUE	Gm20388
chr3	51370262	51370262	-0.121219	Hypo	0.121219	123465	158811	158811	1	1	0.00714608	1	0.0370669	1	0.067976	TRUE	Gm37203
chr4	125590922	125590922	-0.121214	Hypo	0.121214	140257	180691	180691	1	1	0.00714777	1	0.0370698	1	0.067976	TRUE	Grik3
chr10	76608320	76608320	-0.121214	Hypo	0.121214	18647	7562	7562	1	1	0.00714889	1	0.0370709	1	0.067976	TRUE	Col6a2
chr11	19955978	19955978	-0.121195	Hypo	0.121195	25786	16934	16934	1	2	0.00716522	1	0.0371013	1	0.0679896	TRUE	Spred2
chr11	101083609	101083609	-0.12119	Hypo	0.12119	35288	29344	29344	1	1	0.00716803	1	0.0371109	1	0.0679896	TRUE	Coasy
chr8	114593911	114593911	-0.12119	Hypo	0.12119	193336	248750	248750	1	1	0.00716803	1	0.037112	1	0.0679896	TRUE	Gm16116
chr8	114593911	114593911	-0.12119	Hypo	0.12119	193336	248750	248750	1	1	0.00716803	1	0.037112	1	0.0679896	TRUE	Wwox
chr4	87228011	87228011	-0.121172	Hypo	0.121172	136782	176278	176278	1	2	0.00717986	1	0.0371351	1	0.0679896	TRUE	Slc24a2
chr8	95133349	95133349	-0.121161	Hypo	0.121161	191532	246495	246495	1	1	0.00718605	1	0.0371531	1	0.0679896	TRUE	Gm45812
chr8	95133349	95133349	-0.121161	Hypo	0.121161	191532	246495	246495	1	1	0.00718605	1	0.0371531	1	0.0679896	TRUE	Kifc3
chr5	117896843	117896843	-0.121143	Hypo	0.121143	154001	198086	198086	1	1	0.00719506	1	0.0371745	1	0.0680104	TRUE	Nos1
chr16	95547908	95547908	-0.121141	Hypo	0.121141	80945	87375	87375	1	1	0.00719675	1	0.0371773	1	0.0680104	TRUE	Erg
chr16	22869421	22869421	-0.121039	Hypo	0.121039	76042	81257	81257	1	2	0.00724967	1	0.0372966	1	0.068327	TRUE	Dnajb11
chr5	32944349	32944349	-0.121031	Hypo	0.121031	147165	189537	189537	1	1	0.00725417	1	0.0373056	1	0.068327	TRUE	Depdc5
chr6	4746093	4746145	-0.121019	Hypo	0.242039	158917	204503	204504	2	3	0.000378332	0.99	0.00221482	1	0.0333764	TRUE	Sgce
chr16	35253847	35253847	-0.120981	Hypo	0.120981	77303	82848	82848	1	1	0.00728401	1	0.0373648	1	0.068441	TRUE	Adcy5
chr8	125526828	125526828	-0.12098	Hypo	0.12098	195071	250926	250926	1	1	0.00728401	1	0.0373659	1	0.068441	TRUE	Sipa1l2
chr2	19387012	19387012	-0.120978	Hypo	0.120978	105414	135903	135903	1	1	0.00728514	1	0.0373687	1	0.068441	TRUE	Msrb2
chr15	80307062	80307062	-0.120963	Hypo	0.120963	70513	73975	73975	1	1	0.00729246	1	0.0373873	1	0.0684507	TRUE	Cacna1i
chr7	112825539	112825539	-0.120958	Hypo	0.120958	180515	232254	232254	1	1	0.00729471	1	0.0373929	1	0.0684507	TRUE	Tead1
chr7	27580462	27580462	-0.120929	Hypo	0.120929	172747	222128	222128	1	1	0.00731272	1	0.0374363	1	0.0684964	TRUE	2310022A10Rik
chr7	30416839	30416839	-0.120881	Hypo	0.120881	173400	223037	223037	1	1	0.00734087	1	0.0374909	1	0.0686199	TRUE	Tyrobp
chr8	13028690	13028690	-0.120878	Hypo	0.120878	185325	238557	238557	1	2	0.00734369	1	0.0374959	1	0.0686199	TRUE	F7
chr6	125035721	125035721	-0.120869	Hypo	0.120869	167941	215798	215798	1	1	0.00734707	1	0.0375089	1	0.0686199	TRUE	Zfp384
chr6	125035721	125035721	-0.120869	Hypo	0.120869	167941	215798	215798	1	1	0.00734707	1	0.0375089	1	0.0686199	TRUE	4930557K07Rik
chr2	26439833	26439859	-0.120846	Hypo	0.241693	106108	136835	136836	2	2	0.000382836	0.99	0.00222383	1	0.0333764	TRUE	Sec16a
chr9	15959977	15959977	-0.120827	Hypo	0.120827	196047	252097	252097	1	3	0.00737297	1	0.037559	1	0.0687333	TRUE	Fat3
chr4	134348210	134348210	-0.12082	Hypo	0.12082	141744	182650	182650	1	1	0.00737859	1	0.037568	1	0.0687415	TRUE	Slc30a2
chr10	75511206	75511206	-0.120803	Hypo	0.120803	18444	7262	7262	1	2	0.00738648	1	0.0375866	1	0.0687415	TRUE	Gucd1
chr6	139496753	139496753	-0.120788	Hypo	0.120788	169398	217649	217649	1	1	0.00739436	1	0.0376046	1	0.0687665	TRUE	Rergl
chr7	49382815	49382815	-0.120732	Hypo	0.120732	175386	225764	225764	1	1	0.00742645	1	0.0376744	1	0.0689092	TRUE	Nav2
chr10	60776007	60776007	-0.120729	Hypo	0.120729	17119	5579	5579	1	1	0.00742757	1	0.0376778	1	0.0689092	TRUE	Unc5b
chr5	36186956	36186956	-0.120707	Hypo	0.120707	147668	190210	190210	1	1	0.00744052	1	0.0377054	1	0.0689287	TRUE	Sorcs2
chr19	4232929	4232929	-0.120703	Hypo	0.120703	98030	109493	109493	1	2	0.00744221	1	0.0377093	1	0.0689287	TRUE	Pold4
chr13	55209841	55209848	-0.120699	Hypo	0.241397	52030	50796	50797	2	3	0.000384525	0.99	0.00222889	1	0.0333764	TRUE	Nsd1
chr16	57404101	57404101	-0.120676	Hypo	0.120676	78557	84424	84424	1	1	0.00745572	1	0.0377369	1	0.0689899	TRUE	Cmss1
chr16	57404101	57404101	-0.120676	Hypo	0.120676	78557	84424	84424	1	1	0.00745572	1	0.0377369	1	0.0689899	TRUE	Filip1l
chr18	36023602	36023602	-0.120616	Hypo	0.120616	93119	103103	103103	1	1	0.00749119	1	0.0378129	1	0.0691417	TRUE	Nrg2
chr18	56452849	56452849	-0.120605	Hypo	0.120605	94851	105521	105521	1	1	0.00750076	1	0.0378281	1	0.0691714	TRUE	Gramd3
chr4	129356144	129356144	-0.120598	Hypo	0.120598	140811	181403	181403	1	1	0.00750302	1	0.0378326	1	0.0691714	TRUE	Zbtb8a
chr17	33811950	33811950	-0.120565	Hypo	0.120565	85253	93037	93037	1	1	0.00751991	1	0.037876	1	0.0692632	TRUE	Kank3
chr17	29852594	29852611	-0.12055	Hypo	0.241099	84618	92190	92191	2	2	0.000388466	0.99	0.0022379	1	0.0333764	TRUE	Mdga1
chr6	124766398	124766398	-0.120529	Hypo	0.120529	167858	215673	215673	1	2	0.00754186	1	0.0379187	1	0.0693695	TRUE	Eno2
chr16	38814041	38814041	-0.120503	Hypo	0.120503	77705	83380	83380	1	1	0.00755988	1	0.0379565	1	0.069416	TRUE	Gm15803
chr16	38814041	38814041	-0.120503	Hypo	0.120503	77705	83380	83380	1	1	0.00755988	1	0.0379565	1	0.069416	TRUE	4930435E12Rik
chr18	25534591	25534591	-0.120502	Hypo	0.120502	92376	102145	102145	1	1	0.00755988	1	0.0379582	1	0.069416	TRUE	Celf4
chr9	77033003	77033003	-0.1205	Hypo	0.1205	202549	260312	260312	1	1	0.00756269	1	0.0379621	1	0.069416	TRUE	Tinag
chr2	62059739	62059739	-0.120492	Hypo	0.120492	109387	140926	140926	1	1	0.00756776	1	0.0379705	1	0.069416	TRUE	Slc4a10
chr5	122137891	122137891	-0.120473	Hypo	0.120473	154712	199009	199009	1	2	0.00758127	1	0.0379942	1	0.0694408	TRUE	Ccdc63
chr7	109166328	109166328	-0.120464	Hypo	0.120464	180122	231760	231760	1	1	0.00758409	1	0.0380021	1	0.0694408	TRUE	Lmo1
chr12	107753458	107753458	-0.120457	Hypo	0.120457	46158	43147	43147	1	2	0.00758803	1	0.0380122	1	0.0694408	TRUE	Gm15208
chr13	43200482	43200482	-0.120449	Hypo	0.120449	50586	48951	48951	1	7	0.00759366	1	0.038019	1	0.0694408	TRUE	Gfod1
chr2	84670759	84670759	-0.120444	Hypo	0.120444	111196	143205	143205	1	6	0.00759478	1	0.0380229	1	0.0694408	TRUE	Selenoh
chr2	84670759	84670759	-0.120444	Hypo	0.120444	111196	143205	143205	1	6	0.00759478	1	0.0380229	1	0.0694408	TRUE	Gm28635
chr7	49259388	49259388	-0.120408	Hypo	0.120408	175373	225750	225750	1	1	0.00761956	1	0.0380657	1	0.069562	TRUE	Nav2
chr2	3157413	3157413	-0.120388	Hypo	0.120388	104228	134373	134373	1	1	0.00763194	1	0.0380921	1	0.069562	TRUE	Fam171a1
chr12	99282406	99282406	-0.120337	Hypo	0.120337	45067	41764	41764	1	2	0.00766291	1	0.0381541	1	0.0696204	TRUE	Foxn3
chr4	154156180	154156180	-0.120312	Hypo	0.120312	144823	186607	186607	1	1	0.00767923	1	0.0381817	1	0.0696204	TRUE	Wrap73
chr3	84059511	84059511	-0.120305	Hypo	0.120305	125342	161121	161121	1	1	0.00768261	1	0.0381895	1	0.0696204	TRUE	Gm36981
chr12	71866166	71866166	-0.120299	Hypo	0.120299	42629	38674	38674	1	1	0.00768711	1	0.0381986	1	0.0696204	TRUE	Daam1
chr16	44299242	44299242	-0.120296	Hypo	0.120296	77940	83671	83671	1	1	0.0076888	1	0.0382042	1	0.0696204	TRUE	Sidt1
chr3	98753621	98753621	-0.120296	Hypo	0.120296	127386	163866	163866	1	1	0.0076888	1	0.0382042	1	0.0696204	TRUE	Hsd3b3
chr3	98753621	98753621	-0.120296	Hypo	0.120296	127386	163866	163866	1	1	0.0076888	1	0.0382042	1	0.0696204	TRUE	Zfp697
chr13	32781211	32781211	-0.120288	Hypo	0.120288	49606	47681	47681	1	1	0.00769106	1	0.0382121	1	0.0696204	TRUE	Mylk4
chr1	69684315	69684315	-0.120266	Hypo	0.120266	3853	122424	122424	1	3	0.00770119	1	0.0382301	1	0.0696491	TRUE	Ikzf2
chr6	31137563	31137563	-0.120243	Hypo	0.120243	160307	206302	206302	1	1	0.00771245	1	0.0382515	1	0.0697193	TRUE	Lncpint
chr8	11629159	11629159	-0.120231	Hypo	0.120231	185123	238291	238291	1	1	0.00771808	1	0.0382644	1	0.0697387	TRUE	Ankrd10
chr2	32656205	32656205	-0.120202	Hypo	0.120202	107342	138470	138470	1	1	0.00773778	1	0.0383016	1	0.0698047	TRUE	Eng
chr10	80861359	80861359	-0.120196	Hypo	0.120196	19619	8938	8938	1	1	0.00774285	1	0.0383089	1	0.0698047	TRUE	Sppl2b
chr19	10230754	10230754	-0.120179	Hypo	0.120179	99240	111256	111256	1	2	0.00775467	1	0.0383258	1	0.0698321	TRUE	Myrf
chr17	71557491	71557491	-0.120174	Hypo	0.120174	89374	98510	98510	1	1	0.00775636	1	0.0383303	1	0.0698321	TRUE	Spdya
chr17	71557491	71557491	-0.120174	Hypo	0.120174	89374	98510	98510	1	1	0.00775636	1	0.0383303	1	0.0698321	TRUE	Trmt61b
chr8	46599167	46599167	-0.12005	Hypo	0.12005	187671	241492	241492	1	1	0.00783406	1	0.0384755	1	0.0700989	TRUE	Primpol
chr7	80587059	80587059	-0.120034	Hypo	0.120034	177335	228215	228215	1	1	0.00784532	1	0.0384969	1	0.0700989	TRUE	Crtc3
chr8	66780474	66780474	-0.120023	Hypo	0.120023	188674	242719	242719	1	1	0.00785264	1	0.0385099	1	0.0700989	TRUE	Gm45911
chr3	130873933	130873933	-0.120002	Hypo	0.120002	129899	167010	167010	1	2	0.00786671	1	0.038533	1	0.0701043	TRUE	2010110G14Rik
chr5	150840634	150840634	-0.119959	Hypo	0.119959	158740	204275	204275	1	2	0.00789486	1	0.0385881	1	0.0702762	TRUE	Gm36447
chr1	170912481	170912481	-0.119953	Hypo	0.119953	11018	131360	131360	1	2	0.00790162	1	0.0385983	1	0.0702825	TRUE	Fcrlb
chr11	94653789	94653789	-0.119938	Hypo	0.119938	33845	27357	27357	1	3	0.00790837	1	0.038614	1	0.0702825	TRUE	Mrpl27
chr11	94653789	94653789	-0.119938	Hypo	0.119938	33845	27357	27357	1	3	0.00790837	1	0.038614	1	0.0702825	TRUE	Eme1
chr2	114687104	114687104	-0.119919	Hypo	0.119919	114039	146749	146749	1	1	0.00792132	1	0.0386388	1	0.0703126	TRUE	Gm13972
chrX	60893866	60893866	-0.11991	Hypo	0.11991	211253	271233	271233	1	1	0.00792582	1	0.0386501	1	0.0703126	TRUE	Gm14662
chr12	11882056	11882056	-0.1199	Hypo	0.1199	39511	34890	34890	1	1	0.00793145	1	0.038663	1	0.0703313	TRUE	AC155241.2
chr12	11882056	11882056	-0.1199	Hypo	0.1199	39511	34890	34890	1	1	0.00793145	1	0.038663	1	0.0703313	TRUE	AC155241.3
chr1	54661025	54661025	-0.119875	Hypo	0.119875	2739	120980	120980	1	1	0.0079444	1	0.03869	1	0.0703774	TRUE	Ankrd44
chr1	175639101	175639101	-0.119852	Hypo	0.119852	11560	132096	132096	1	1	0.00795454	1	0.0387188	1	0.0703934	TRUE	Kmo
chr11	68215382	68215382	-0.11985	Hypo	0.11985	30030	22355	22355	1	1	0.00795623	1	0.0387221	1	0.0703934	TRUE	Ntn1
chr2	27740101	27740101	-0.119844	Hypo	0.119844	106362	137156	137156	1	2	0.00796073	1	0.0387306	1	0.0703934	TRUE	Rxra
chr7	143112103	143112103	-0.119833	Hypo	0.119833	184123	237016	237016	1	1	0.00796749	1	0.0387452	1	0.0703934	TRUE	Kcnq1
chr3	52541022	52541022	-0.119826	Hypo	0.119826	123636	159024	159024	1	1	0.00797143	1	0.0387554	1	0.0703934	TRUE	Gm30173
chr18	32414304	32414304	-0.119809	Hypo	0.119809	92680	102508	102508	1	1	0.00798212	1	0.0387717	1	0.070397	TRUE	Bin1
chr11	98967126	98967126	-0.119797	Hypo	0.119797	34823	28712	28712	1	1	0.0079917	1	0.0387846	1	0.070397	TRUE	Rara
chr6	118757926	118757926	-0.119773	Hypo	0.119773	167139	214755	214755	1	2	0.00801027	1	0.0388212	1	0.0704985	TRUE	Cacna1c
chr11	85837783	85837783	-0.119724	Hypo	0.119724	32900	26151	26151	1	1	0.0080418	1	0.0388747	1	0.0706876	TRUE	Tbx2
chr10	122448284	122448284	-0.119705	Hypo	0.119705	23387	13802	13802	1	1	0.00805193	1	0.0388939	1	0.0707391	TRUE	AC160029.3
chr8	123531974	123531974	-0.119683	Hypo	0.119683	194779	250576	250576	1	1	0.00806488	1	0.0389214	1	0.0707601	TRUE	Gas8
chr8	123531974	123531974	-0.119683	Hypo	0.119683	194779	250576	250576	1	1	0.00806488	1	0.0389214	1	0.0707601	TRUE	Gm20388
chr2	87457768	87457768	-0.119675	Hypo	0.119675	111710	143863	143863	1	1	0.0080722	1	0.0389338	1	0.0707601	TRUE	Olfr1126
chr11	79372192	79372192	-0.119626	Hypo	0.119626	32103	25147	25147	1	1	0.00810654	1	0.0390003	1	0.0707601	TRUE	Gm11198
chr11	79372192	79372192	-0.119626	Hypo	0.119626	32103	25147	25147	1	1	0.00810654	1	0.0390003	1	0.0707601	TRUE	Nf1
chr8	23122878	23122878	-0.119621	Hypo	0.119621	185993	239369	239369	1	1	0.00810767	1	0.0390048	1	0.0707601	TRUE	Ank1
chr10	95554670	95554670	-0.119613	Hypo	0.119613	21307	11209	11209	1	1	0.00811443	1	0.0390155	1	0.0707601	TRUE	Nudt4
chr11	102884098	102884098	-0.119603	Hypo	0.119603	35733	29975	29975	1	2	0.00811781	1	0.0390239	1	0.0707601	TRUE	Ccdc103
chr11	102884098	102884098	-0.119603	Hypo	0.119603	35733	29975	29975	1	2	0.00811781	1	0.0390239	1	0.0707601	TRUE	Gm26668
chr14	12077512	12077512	-0.119602	Hypo	0.119602	57066	57157	57157	1	1	0.00812006	1	0.0390273	1	0.0707601	TRUE	Ptprg
chr5	123863893	123863893	-0.119587	Hypo	0.119587	155099	199519	199519	1	1	0.00812569	1	0.0390414	1	0.0707601	TRUE	Hcar2
chr17	12453381	12453381	-0.119581	Hypo	0.119581	82134	88858	88858	1	2	0.0081285	1	0.0390492	1	0.0707601	TRUE	Slc22a3
chr10	75328184	75328184	-0.119571	Hypo	0.119571	18427	7236	7236	1	1	0.00813751	1	0.039065	1	0.0708062	TRUE	Adora2a
chr18	20560855	20560855	-0.119551	Hypo	0.119551	92028	101730	101730	1	1	0.00814877	1	0.0390847	1	0.0708439	TRUE	Dsg2
chr6	121042044	121042044	-0.119511	Hypo	0.119511	167427	215125	215125	1	1	0.00817748	1	0.0391359	1	0.0709491	TRUE	Mical3
chr11	101178394	101178394	-0.119509	Hypo	0.119509	35332	29406	29406	1	1	0.00817861	1	0.0391399	1	0.0709491	TRUE	Cntnap1
chrX	74429866	74429972	-0.119487	Hypo	0.238973	212303	272534	272535	2	3	0.000421119	1	0.00231053	1	0.0342251	TRUE	Ikbkg
chr15	76631851	76631851	-0.119472	Hypo	0.119472	69670	72848	72848	1	3	0.00819775	1	0.0391799	1	0.0710843	TRUE	Tonsl
chrX	74254974	74254974	-0.119465	Hypo	0.119465	212240	272414	272414	1	2	0.00820394	1	0.0391877	1	0.0710845	TRUE	Emd
chr15	59007176	59007176	-0.119399	Hypo	0.119399	68287	71071	71071	1	1	0.00824223	1	0.0392705	1	0.0711709	TRUE	Mtss1
chr2	27188647	27188647	-0.119389	Hypo	0.119389	106267	137035	137035	1	1	0.00825236	1	0.039284	1	0.0712179	TRUE	Sardh
chr10	60400059	60400059	-0.119354	Hypo	0.119354	17074	5524	5524	1	2	0.00827319	1	0.0393279	1	0.0713053	TRUE	Gm17455
chr10	60400059	60400059	-0.119354	Hypo	0.119354	17074	5524	5524	1	2	0.00827319	1	0.0393279	1	0.0713053	TRUE	Cdh23
chr19	46082328	46082328	-0.119337	Hypo	0.119337	102716	115660	115660	1	1	0.00828558	1	0.0393516	1	0.0713344	TRUE	Nolc1
chr4	132782723	132782723	-0.119288	Hypo	0.119288	141383	182162	182162	1	1	0.00831879	1	0.0394141	1	0.0714712	TRUE	Themis2
chr6	31650722	31650722	-0.119287	Hypo	0.119287	160388	206414	206414	1	1	0.00831936	1	0.0394146	1	0.0714712	TRUE	Gm43154
chr2	131517879	131517879	-0.119253	Hypo	0.119253	115776	149007	149007	1	2	0.00834357	1	0.0394619	1	0.0715724	TRUE	Smox
chr5	35047061	35047061	-0.119244	Hypo	0.119244	147486	189978	189978	1	1	0.0083492	1	0.0394715	1	0.0715899	TRUE	Hgfac
chr15	53884933	53884933	-0.119177	Hypo	0.119177	67906	70610	70610	1	1	0.00839311	1	0.0395509	1	0.0717714	TRUE	Gm7489
chr15	53884933	53884933	-0.119177	Hypo	0.119177	67906	70610	70610	1	1	0.00839311	1	0.0395509	1	0.0717714	TRUE	Samd12
chr13	73668371	73668371	-0.11917	Hypo	0.11917	53713	52985	52985	1	1	0.00839761	1	0.039561	1	0.0717714	TRUE	Slc6a18
chr2	127496764	127496764	-0.119167	Hypo	0.119167	115261	148348	148348	1	1	0.00839874	1	0.0395644	1	0.0717714	TRUE	Kcnip3
chr8	71347703	71347703	-0.11916	Hypo	0.11916	189252	243514	243514	1	1	0.00840155	1	0.03957	1	0.0717714	TRUE	Myo9b
chr6	72548667	72548667	-0.119141	Hypo	0.119141	163496	210223	210223	1	1	0.00841394	1	0.0395908	1	0.0717864	TRUE	Capg
chr19	8910042	8910042	-0.119128	Hypo	0.119128	99095	111057	111057	1	1	0.00842238	1	0.0396055	1	0.0717864	TRUE	Ganab
chr1	91370912	91370912	-0.119126	Hypo	0.119126	5973	125135	125135	1	1	0.00842238	1	0.039606	1	0.0717864	TRUE	Erfe
chr3	153175236	153175236	-0.119114	Hypo	0.119114	131388	168873	168873	1	1	0.00843196	1	0.0396235	1	0.0718012	TRUE	1700094M23Rik
chr9	44713128	44713128	-0.119102	Hypo	0.119102	198913	255722	255722	1	1	0.00844096	1	0.0396381	1	0.0718012	TRUE	AC151971.6
chr9	44713128	44713128	-0.119102	Hypo	0.119102	198913	255722	255722	1	1	0.00844096	1	0.0396381	1	0.0718012	TRUE	Phldb1
chr7	142436594	142436594	-0.119083	Hypo	0.119083	183979	236758	236758	1	1	0.00845504	1	0.0396663	1	0.0718808	TRUE	Syt8
chr7	15883340	15883340	-0.119071	Hypo	0.119071	171285	220180	220180	1	1	0.00846405	1	0.039682	1	0.0719267	TRUE	Crxos
chr6	55174868	55174868	-0.119041	Hypo	0.119041	162521	209053	209053	1	1	0.0084815	1	0.0397203	1	0.0719976	TRUE	Inmt
chr9	108493497	108493497	-0.119024	Hypo	0.119024	205112	263654	263654	1	2	0.00849051	1	0.0397417	1	0.0720291	TRUE	Usp19
chr2	165399575	165399575	-0.118999	Hypo	0.118999	118975	153133	153133	1	1	0.00850965	1	0.0397749	1	0.0721092	TRUE	Ocstamp
chr12	109680845	109680845	-0.118988	Hypo	0.118988	46488	43670	43670	1	3	0.00851978	1	0.0397924	1	0.072155	TRUE	Gm23736
chr5	150451076	150451106	-0.118972	Hypo	0.237943	158696	204215	204216	2	2	0.000438009	1	0.00234599	1	0.0342251	TRUE	Fry
chr9	80217544	80217544	-0.118965	Hypo	0.118965	202867	260714	260714	1	2	0.00854005	1	0.0398267	1	0.0722348	TRUE	Myo6
chr6	113854250	113854250	-0.118952	Hypo	0.118952	166597	214063	214063	1	1	0.00854681	1	0.0398414	1	0.0722613	TRUE	Atp2b2
chr5	124090081	124090110	-0.118932	Hypo	0.356795	155158	199592	199594	3	3	0.000160453	1	0.000720632	1	0.0273686	TRUE	Abcb9
chr5	35020835	35020835	-0.118931	Hypo	0.118931	147477	189964	189964	1	2	0.00856088	1	0.0398723	1	0.0723348	TRUE	Rgs12
chr17	56057327	56057327	-0.118921	Hypo	0.118921	88038	96859	96859	1	1	0.0085682	1	0.0398875	1	0.0723348	TRUE	Chaf1a
chr7	144238457	144238457	-0.118912	Hypo	0.118912	184285	237243	237243	1	1	0.00857496	1	0.0398994	1	0.0723348	TRUE	Shank2
chr9	110747506	110747506	-0.118911	Hypo	0.118911	205466	264193	264193	1	1	0.00857721	1	0.0399022	1	0.0723348	TRUE	Myl3
chr11	118717541	118717541	-0.118892	Hypo	0.118892	38207	33183	33183	1	1	0.00859579	1	0.0399326	1	0.0724304	TRUE	Rbfox3
chr7	139180487	139180487	-0.118874	Hypo	0.118874	183307	235861	235861	1	1	0.00861155	1	0.0399528	1	0.0724381	TRUE	Stk32c
chr2	167114676	167114676	-0.118843	Hypo	0.118843	119305	153556	153556	1	1	0.008629	1	0.0399923	1	0.0724381	TRUE	Kcnb1
chr4	86170966	86171048	-0.118841	Hypo	0.237681	136711	176186	176187	2	2	0.000441387	1	0.00235331	1	0.0342251	TRUE	Adamtsl1
chr15	83639578	83639578	-0.118814	Hypo	0.118814	71138	74805	74805	1	1	0.00864477	1	0.0400255	1	0.072446	TRUE	Scube1
chr13	21316271	21316271	-0.118787	Hypo	0.118787	48600	46361	46361	1	1	0.00866109	1	0.0400531	1	0.0724964	TRUE	Gpx6
chr17	30197221	30197221	-0.118771	Hypo	0.118771	84670	92253	92253	1	1	0.00867742	1	0.0400784	1	0.0725821	TRUE	Zfand3
chr11	31367031	31367031	-0.118765	Hypo	0.118765	26545	17908	17908	1	1	0.00868193	1	0.0400863	1	0.0725821	TRUE	Stc2
chr4	63168129	63168129	-0.118758	Hypo	0.118758	135808	175159	175159	1	1	0.00868643	1	0.0400964	1	0.0725821	TRUE	Kif12
chrX	102071350	102071350	-0.11874	Hypo	0.11874	214383	274944	274944	1	1	0.00869769	1	0.0401172	1	0.0725878	TRUE	Nhsl2
chr2	29954152	29954152	-0.11874	Hypo	0.11874	106714	137603	137603	1	1	0.00869769	1	0.0401172	1	0.0725878	TRUE	Gle1
chr3	60020926	60020926	-0.118731	Hypo	0.118731	124183	159712	159712	1	1	0.00870163	1	0.0401257	1	0.0725878	TRUE	Aadacl2
chr16	93746375	93746375	-0.118703	Hypo	0.118703	80672	87028	87028	1	1	0.00872527	1	0.0401651	1	0.0726743	TRUE	Dopey2
chr2	25560505	25560505	-0.118702	Hypo	0.118702	105926	136592	136592	1	1	0.00872584	1	0.0401657	1	0.0726743	TRUE	Edf1
chr11	118751327	118751327	-0.118695	Hypo	0.118695	38212	33188	33188	1	1	0.00872978	1	0.0401758	1	0.0726743	TRUE	Rbfox3
chr1	62832128	62832128	-0.118693	Hypo	0.118693	3405	121810	121810	1	1	0.00873091	1	0.040178	1	0.0726743	TRUE	Gm4208
chr11	116552819	116552819	-0.118674	Hypo	0.118674	37677	32508	32508	1	1	0.00874498	1	0.0402045	1	0.0726743	TRUE	Ube2o
chr1	192552986	192552986	-0.118643	Hypo	0.118643	13144	134069	134069	1	1	0.00876525	1	0.0402355	1	0.0727634	TRUE	Hhat
chr6	91172979	91172979	-0.118622	Hypo	0.118622	165153	212293	212293	1	2	0.00877989	1	0.0402653	1	0.0728318	TRUE	Hdac11
chr15	11016239	11016239	-0.118603	Hypo	0.118603	65716	67962	67962	1	1	0.00879115	1	0.0402906	1	0.0728318	TRUE	Slc45a2
chr9	65127230	65127230	-0.118601	Hypo	0.118601	201449	258958	258958	1	1	0.00879284	1	0.0402929	1	0.0728318	TRUE	Igdcc4
chr9	18674448	18674448	-0.118583	Hypo	0.118583	196152	252213	252213	1	2	0.00880409	1	0.0403165	1	0.072851	TRUE	Muc16
chr12	80526613	80526613	-0.118577	Hypo	0.118577	43529	39813	39813	1	1	0.0088086	1	0.0403261	1	0.072851	TRUE	Galnt16
chr11	32614542	32614542	-0.118573	Hypo	0.118573	26694	18111	18111	1	1	0.00880972	1	0.0403289	1	0.072851	TRUE	Stk10
chr7	106790484	106790484	-0.118557	Hypo	0.118557	179826	231399	231399	1	1	0.00882436	1	0.0403526	1	0.0728846	TRUE	Olfr699
chr3	21754019	21754019	-0.118549	Hypo	0.118549	121871	156791	156791	1	1	0.00882887	1	0.0403621	1	0.0728846	TRUE	7530428D23Rik
chr6	84582775	84582775	-0.118543	Hypo	0.118543	164248	211164	211164	1	1	0.00883281	1	0.0403689	1	0.0728846	TRUE	Cyp26b1
chr7	141996993	141996993	-0.118531	Hypo	0.118531	183912	236674	236674	1	1	0.00884519	1	0.0403892	1	0.0728846	TRUE	Brsk2
chr7	127066900	127066900	-0.118519	Hypo	0.118519	181910	234049	234049	1	1	0.00885026	1	0.0404016	1	0.0728846	TRUE	Zg16
chr8	88289098	88289162	-0.118497	Hypo	0.236993	190789	245544	245545	2	2	0.000456588	1	0.0023809	1	0.0342251	TRUE	Adcy7
chr18	61394791	61394791	-0.11848	Hypo	0.11848	95302	106081	106081	1	1	0.00887391	1	0.0404511	1	0.0729717	TRUE	Ppargc1b
chr2	31472664	31472664	-0.118452	Hypo	0.118452	107022	138022	138022	1	2	0.00889361	1	0.0404866	1	0.0729717	TRUE	Ass1
chr3	122508265	122508340	-0.11845	Hypo	0.236899	129307	166282	166283	2	2	0.00045884	1	0.00238259	1	0.0342251	TRUE	Bcar3
chr9	37430110	37430221	-0.118413	Hypo	0.236827	197796	254245	254246	2	5	0.000459966	1	0.00238597	1	0.0342251	TRUE	Robo3
chr8	45795083	45795083	-0.118413	Hypo	0.118413	187560	241352	241352	1	1	0.00892176	1	0.0405406	1	0.0729717	TRUE	Sorbs2
chr8	45795083	45795083	-0.118413	Hypo	0.118413	187560	241352	241352	1	1	0.00892176	1	0.0405406	1	0.0729717	TRUE	Sorbs2os
chr10	16364935	16364935	-0.118405	Hypo	0.118405	14196	1690	1690	1	1	0.00892626	1	0.0405491	1	0.0729717	TRUE	AC131977.2
chr5	120495204	120495204	-0.118399	Hypo	0.118399	154374	198556	198556	1	1	0.00892964	1	0.0405581	1	0.0729717	TRUE	Plbd2
chr2	172250604	172250604	-0.118397	Hypo	0.118397	120014	154430	154430	1	1	0.00893021	1	0.0405586	1	0.0729717	TRUE	Mc3r
chr19	7096531	7096531	-0.118387	Hypo	0.118387	98845	110707	110707	1	1	0.00893527	1	0.040571	1	0.072979	TRUE	Flrt1
chr19	7096531	7096531	-0.118387	Hypo	0.118387	98845	110707	110707	1	1	0.00893527	1	0.040571	1	0.072979	TRUE	Macrod1
chr2	155991763	155991763	-0.118369	Hypo	0.118369	117693	151436	151436	1	2	0.00894653	1	0.0405896	1	0.072979	TRUE	Cep250
chr2	155991763	155991763	-0.118369	Hypo	0.118369	117693	151436	151436	1	2	0.00894653	1	0.0405896	1	0.072979	TRUE	6430550D23Rik
chr14	13602109	13602109	-0.118365	Hypo	0.118365	57153	57258	57258	1	1	0.00894935	1	0.0405947	1	0.072979	TRUE	Synpr
chr6	9146540	9146540	-0.118355	Hypo	0.118355	159227	204902	204902	1	1	0.00895835	1	0.0406093	1	0.0730226	TRUE	Nxph1
chr7	126829246	126829246	-0.118294	Hypo	0.118294	181819	233897	233897	1	1	0.00899889	1	0.0406825	1	0.0731419	TRUE	Fam57b
chr3	15331828	15331828	-0.118283	Hypo	0.118283	121638	156507	156507	1	3	0.00900677	1	0.0407005	1	0.0731419	TRUE	Gm9733
chr1	139839712	139839868	-0.118279	Hypo	0.236558	8999	128868	128869	2	2	0.000468411	1	0.00240061	1	0.0342251	TRUE	Cfhr2
chr15	66801522	66801522	-0.118278	Hypo	0.118278	68753	71623	71623	1	2	0.00900959	1	0.0407061	1	0.0731419	TRUE	Sla
chr15	66801522	66801522	-0.118278	Hypo	0.118278	68753	71623	71623	1	2	0.00900959	1	0.0407061	1	0.0731419	TRUE	Tg
chr2	158195014	158195014	-0.118278	Hypo	0.118278	118082	151955	151955	1	1	0.00900959	1	0.0407061	1	0.0731419	TRUE	1700060C20Rik
chr2	158195014	158195014	-0.118278	Hypo	0.118278	118082	151955	151955	1	1	0.00900959	1	0.0407061	1	0.0731419	TRUE	D630003M21Rik
chr11	51220324	51220382	-0.118272	Hypo	0.236544	28014	19766	19767	2	2	0.000468974	1	0.00240117	1	0.0342251	TRUE	Platr20
chr17	78229587	78229587	-0.118267	Hypo	0.118267	89794	99010	99010	1	1	0.0090186	1	0.0407208	1	0.0731853	TRUE	Crim1
chr6	140622668	140622668	-0.118256	Hypo	0.118256	169493	217764	217764	1	1	0.00902254	1	0.0407315	1	0.0731876	TRUE	Aebp2
chr15	78162061	78162061	-0.118242	Hypo	0.118242	69976	73240	73240	1	1	0.00903098	1	0.0407478	1	0.0732264	TRUE	Ift27
chr9	44263630	44263630	-0.118229	Hypo	0.118229	198766	255511	255511	1	2	0.00903717	1	0.0407585	1	0.0732469	TRUE	Nlrx1
chr1	90967602	90967602	-0.118217	Hypo	0.118217	5897	125041	125041	1	2	0.00904393	1	0.0407692	1	0.0732719	TRUE	Rab17
chr4	140581547	140581547	-0.118179	Hypo	0.118179	142976	184238	184238	1	1	0.00907264	1	0.0408182	1	0.0734748	TRUE	Arhgef10l
chr9	44047231	44047288	-0.118117	Hypo	0.236234	198707	255418	255419	2	2	0.000472915	1	0.00241018	1	0.0342251	TRUE	Thy1
chr17	25881208	25881208	-0.11811	Hypo	0.11811	83657	90836	90836	1	1	0.00911374	1	0.0409026	1	0.0736286	TRUE	Mettl26
chr17	25881208	25881208	-0.11811	Hypo	0.11811	83657	90836	90836	1	1	0.00911374	1	0.0409026	1	0.0736286	TRUE	Gm26694
chr2	59683204	59683204	-0.118099	Hypo	0.118099	109170	140657	140657	1	1	0.00912275	1	0.0409195	1	0.0736716	TRUE	Tanc1
chr12	76896087	76896087	-0.118078	Hypo	0.118078	43174	39366	39366	1	1	0.0091357	1	0.0409443	1	0.0737302	TRUE	Fntb
chr14	28518511	28518511	-0.118077	Hypo	0.118077	58428	58792	58792	1	4	0.00913739	1	0.0409465	1	0.0737302	TRUE	Wnt5a
chr2	153510396	153510396	-0.118059	Hypo	0.118059	117346	150969	150969	1	2	0.00915484	1	0.0409724	1	0.0737767	TRUE	Nol4l
chr4	141076447	141076447	-0.118047	Hypo	0.118047	143092	184383	184383	1	1	0.00916047	1	0.0409842	1	0.0737767	TRUE	Necap2
chr11	82444915	82444915	-0.118045	Hypo	0.118045	32440	25563	25563	1	2	0.0091616	1	0.0409871	1	0.0737767	TRUE	Tmem132e
chr14	70331484	70331484	-0.118002	Hypo	0.118002	62457	64060	64060	1	2	0.00918524	1	0.0410349	1	0.0738534	TRUE	Slc39a14
chr3	34234350	34234350	-0.117987	Hypo	0.117987	122558	157712	157712	1	1	0.0091965	1	0.0410546	1	0.0738534	TRUE	Sox2ot
chr8	65018576	65018576	-0.117986	Hypo	0.117986	188608	242637	242637	1	3	0.00919706	1	0.0410563	1	0.0738534	TRUE	Gm45886
chr8	65018576	65018576	-0.117986	Hypo	0.117986	188608	242637	242637	1	3	0.00919706	1	0.0410563	1	0.0738534	TRUE	Trim60
chr17	66708648	66708648	-0.117983	Hypo	0.117983	88967	98001	98001	1	1	0.00919932	1	0.0410614	1	0.0738534	TRUE	Ptprm
chr11	107911340	107911340	-0.117983	Hypo	0.117983	36497	30975	30975	1	2	0.00919932	1	0.0410614	1	0.0738534	TRUE	Cacng5
chr2	157927436	157927678	-0.117927	Hypo	0.235854	118022	151881	151882	2	2	0.000478545	1	0.00242087	1	0.0342251	TRUE	Vstm2l
chr1	132637106	132637106	-0.117923	Hypo	0.117923	8038	127658	127658	1	2	0.00924098	1	0.0411408	1	0.073911	TRUE	Nfasc
chr3	83939540	83939540	-0.117907	Hypo	0.117907	125329	161107	161107	1	1	0.00925224	1	0.0411599	1	0.073911	TRUE	Tmem131l
chr5	135912921	135912921	-0.117903	Hypo	0.117903	156443	201256	201256	1	1	0.00925618	1	0.0411683	1	0.0739129	TRUE	Ywhag
chr11	74837433	74837433	-0.117887	Hypo	0.117887	31222	23973	23973	1	4	0.00926856	1	0.0411931	1	0.0739823	TRUE	Mnt
chr17	87078536	87078536	-0.117797	Hypo	0.235594	90741	100187	100188	2	2	0.000481923	1	0.00243044	1	0.0342251	TRUE	Gm5499
chr5	148303221	148303221	-0.117773	Hypo	0.117773	158333	203740	203740	1	2	0.00934457	1	0.0413361	1	0.0744079	TRUE	Mtus2
chr4	107209289	107209316	-0.117732	Hypo	0.235463	138251	178039	178040	2	2	0.000483612	1	0.00243551	1	0.0342251	TRUE	Ldlrad1
chr14	54615367	54615367	-0.11773	Hypo	0.11773	60547	61555	61555	1	1	0.00937553	1	0.0413902	1	0.0745034	TRUE	Psmb5
chr15	76203910	76203910	-0.117714	Hypo	0.117714	69519	72627	72627	1	1	0.00939073	1	0.0414132	1	0.0745034	TRUE	Plec
chr16	5213880	5213880	-0.117711	Hypo	0.117711	74356	79061	79061	1	1	0.00939355	1	0.0414166	1	0.0745034	TRUE	AU021092
chr8	121772485	121772485	-0.117709	Hypo	0.117709	194361	250032	250032	1	1	0.0093958	1	0.0414206	1	0.0745034	TRUE	Jph3
chr8	121772485	121772485	-0.117709	Hypo	0.117709	194361	250032	250032	1	1	0.0093958	1	0.0414206	1	0.0745034	TRUE	Gm20388
chr6	126533370	126533370	-0.117706	Hypo	0.117706	168173	216094	216094	1	1	0.00939974	1	0.0414262	1	0.0745034	TRUE	Kcna5
chr19	12884560	12884560	-0.117692	Hypo	0.117692	99688	111835	111835	1	1	0.00941044	1	0.0414493	1	0.0745034	TRUE	Olfr1445
chr10	60282433	60282508	-0.11767	Hypo	0.235339	17044	5488	5489	2	2	0.000486427	1	0.00244114	1	0.0342251	TRUE	Psap
chr9	77534199	77534199	-0.117669	Hypo	0.117669	202599	260366	260366	1	1	0.00942001	1	0.0414729	1	0.0745363	TRUE	Lrrc1
chr7	96305688	96305688	-0.117642	Hypo	0.117642	178289	229392	229392	1	3	0.00943859	1	0.041509	1	0.0745919	TRUE	Mir6394
chr7	96305688	96305688	-0.117642	Hypo	0.117642	178289	229392	229392	1	3	0.00943859	1	0.041509	1	0.0745919	TRUE	Tenm4
chr2	91082675	91082675	-0.117608	Hypo	0.117608	112276	144566	144566	1	1	0.00946674	1	0.041554	1	0.074699	TRUE	Spi1
chr6	116636698	116636698	-0.117553	Hypo	0.117553	166949	214514	214514	1	1	0.00950221	1	0.0416261	1	0.0749079	TRUE	Rassf4
chr5	125546761	125546761	-0.117537	Hypo	0.117537	155493	200025	200025	1	1	0.00951403	1	0.0416441	1	0.0749258	TRUE	Tmem132b
chr11	69232779	69232779	-0.117495	Hypo	0.117495	30220	22596	22596	1	1	0.00954049	1	0.0416987	1	0.0749923	TRUE	Gucy2e
chr1	75178180	75178180	-0.117483	Hypo	0.117483	4374	123085	123085	1	1	0.00954781	1	0.0417139	1	0.0749923	TRUE	Abcb6
chr1	75178180	75178180	-0.117483	Hypo	0.117483	4374	123085	123085	1	1	0.00954781	1	0.0417139	1	0.0749923	TRUE	Gm29253
chr1	134222232	134222232	-0.117483	Hypo	0.117483	8349	128046	128046	1	1	0.00954893	1	0.0417156	1	0.0749923	TRUE	Adora1
chr10	60829366	60829366	-0.117474	Hypo	0.117474	17134	5596	5596	1	1	0.00955513	1	0.0417263	1	0.0750115	TRUE	Unc5b
chr10	57482313	57482313	-0.117448	Hypo	0.117448	16754	5124	5124	1	1	0.00957483	1	0.0417634	1	0.0751204	TRUE	4930467K11Rik
chr8	122777973	122777973	-0.117434	Hypo	0.117434	194597	250336	250336	1	1	0.00958891	1	0.041786	1	0.0751291	TRUE	Acsf3
chr8	122777973	122777973	-0.117434	Hypo	0.117434	194597	250336	250336	1	1	0.00958891	1	0.041786	1	0.0751291	TRUE	Gm20388
chr4	5663276	5663276	-0.117417	Hypo	0.117417	131796	169355	169355	1	1	0.00960186	1	0.0418124	1	0.0751392	TRUE	Fam110b
chr4	150920145	150920145	-0.11741	Hypo	0.11741	144302	185936	185936	1	1	0.00960523	1	0.0418186	1	0.0751392	TRUE	Tnfrsf9
chr4	150920145	150920145	-0.11741	Hypo	0.11741	144302	185936	185936	1	1	0.00960523	1	0.0418186	1	0.0751392	TRUE	Camta1
chr9	11277711	11277813	-0.117408	Hypo	0.234816	195678	251636	251637	2	3	0.000493745	1	0.00245465	1	0.0342251	TRUE	AC115288.1
chr8	31280535	31280535	-0.117399	Hypo	0.117399	186677	240255	240255	1	1	0.00961593	1	0.0418383	1	0.0751773	TRUE	Gm8168
chr8	41044179	41044179	-0.117398	Hypo	0.117398	187287	241005	241005	1	1	0.00961762	1	0.0418422	1	0.0751773	TRUE	Mtus1
chr4	128693557	128693557	-0.117387	Hypo	0.117387	140660	181204	181204	1	1	0.00962156	1	0.0418563	1	0.0751787	TRUE	Phc2
chr18	13946362	13946362	-0.117352	Hypo	0.117352	91782	101446	101446	1	1	0.00964014	1	0.0418963	1	0.075209	TRUE	Zfp521
chr4	135766126	135766126	-0.117344	Hypo	0.117344	142047	183033	183033	1	1	0.00964464	1	0.0419064	1	0.075209	TRUE	Myom3
chr6	67566332	67566332	-0.11734	Hypo	0.11734	163156	209819	209819	1	1	0.00964802	1	0.0419143	1	0.075209	TRUE	4930515G16Rik
chr6	83079327	83079327	-0.117328	Hypo	0.117328	164026	210865	210865	1	1	0.00965534	1	0.0419312	1	0.0752132	TRUE	Pcgf1
chr14	69854168	69854168	-0.117309	Hypo	0.117309	62377	63956	63956	1	1	0.00966716	1	0.0419543	1	0.0752409	TRUE	Pebp4
chr11	69897734	69897734	-0.117285	Hypo	0.117285	30427	22911	22911	1	1	0.00968349	1	0.0419886	1	0.0753032	TRUE	2810408A11Rik
chr10	29595894	29595894	-0.117279	Hypo	0.117279	15261	3181	3181	1	1	0.00968687	1	0.0419965	1	0.0753032	TRUE	AC158592.1
chr6	137062039	137062039	-0.117247	Hypo	0.117247	169227	217441	217441	1	1	0.00971389	1	0.0420342	1	0.075396	TRUE	Rerg
chr17	86037910	86037910	-0.11722	Hypo	0.11722	90577	99989	99989	1	1	0.00973191	1	0.0420658	1	0.0753964	TRUE	Srbd1
chr13	38429711	38429711	-0.117217	Hypo	0.117217	50177	48420	48420	1	1	0.00973472	1	0.042072	1	0.0753964	TRUE	Bmp6
chr5	108370046	108370046	-0.117212	Hypo	0.117212	152490	196104	196104	1	1	0.00973866	1	0.0420787	1	0.0753964	TRUE	Gm10419
chr11	97715681	97715681	-0.117207	Hypo	0.117207	34514	28287	28287	1	1	0.00974373	1	0.0420855	1	0.0753964	TRUE	Pip4k2b
chr2	73376985	73376985	-0.117184	Hypo	0.117184	110320	142059	142059	1	1	0.00976175	1	0.0421187	1	0.0754743	TRUE	Gm13709
chr2	73376985	73376985	-0.117184	Hypo	0.117184	110320	142059	142059	1	1	0.00976175	1	0.0421187	1	0.0754743	TRUE	Gpr155
chr6	124634917	124634917	-0.117182	Hypo	0.117182	167816	215614	215614	1	1	0.00976512	1	0.0421232	1	0.0754743	TRUE	C1s2
chr4	135547733	135547733	-0.117123	Hypo	0.117123	141999	182972	182972	1	2	0.00980904	1	0.0422031	1	0.0757302	TRUE	Grhl3
chr7	107898499	107898499	-0.11712	Hypo	0.11712	179974	231590	231590	1	1	0.0098096	1	0.0422054	1	0.0757302	TRUE	Olfr472
chr6	41607532	41607532	-0.117114	Hypo	0.117114	161183	207371	207371	1	1	0.00981354	1	0.0422127	1	0.0757313	TRUE	Ephb6
chr11	51027310	51027310	-0.117093	Hypo	0.117093	27993	19736	19736	1	1	0.00982649	1	0.0422403	1	0.0757728	TRUE	Olfr54
chr19	40072616	40072616	-0.117053	Hypo	0.117053	101752	114386	114386	1	2	0.00985746	1	0.0422915	1	0.0759746	TRUE	Cyp2c54
chr9	121607425	121607425	-0.117047	Hypo	0.117047	206615	265637	265637	1	1	0.00986027	1	0.0422971	1	0.0759746	TRUE	Lyzl4os
chr9	121607425	121607425	-0.117047	Hypo	0.117047	206615	265637	265637	1	1	0.00986027	1	0.0422971	1	0.0759746	TRUE	Lyzl4
chr4	22427203	22427203	-0.117036	Hypo	0.117036	132593	170304	170304	1	1	0.00986872	1	0.0423129	1	0.0759854	TRUE	Fbxl4
chr4	155325625	155325625	-0.117034	Hypo	0.117034	145100	186943	186943	1	1	0.00986928	1	0.0423135	1	0.0759854	TRUE	Prkcz
chr5	37300423	37300423	-0.117018	Hypo	0.117018	147867	190454	190454	1	1	0.00987829	1	0.0423298	1	0.0759962	TRUE	Evc
chr10	79694776	79694776	-0.116969	Hypo	0.116969	19130	8215	8215	1	1	0.00991263	1	0.0423822	1	0.0761432	TRUE	Gzmm
chr14	67859805	67859805	-0.116937	Hypo	0.116937	62220	63756	63756	1	3	0.00993909	1	0.0424272	1	0.0763017	TRUE	Dock5
chr6	125639336	125639336	-0.116929	Hypo	0.116929	168116	216024	216024	1	1	0.00994472	1	0.0424424	1	0.0763017	TRUE	Vwf
chr10	18194514	18194514	-0.116893	Hypo	0.116893	14311	1850	1850	1	1	0.00996386	1	0.0424824	1	0.0763314	TRUE	Ect2l
chr7	23403596	23403596	-0.116873	Hypo	0.116873	172036	221186	221186	1	2	0.00998244	1	0.0425162	1	0.0764444	TRUE	Nlrp5
chr2	156692244	156692244	-0.116855	Hypo	0.116855	117815	151595	151595	1	1	0.00999595	1	0.0425398	1	0.0764893	TRUE	Dlgap4
chr17	86798318	86798318	-0.116846	Hypo	0.116846	90691	100126	100126	1	1	0.0100061	1	0.0425556	1	0.0765126	TRUE	Epas1
chr4	32872361	32872361	-0.116827	Hypo	0.116827	132984	170742	170742	1	1	0.0100213	1	0.0425832	1	0.0765341	TRUE	Ankrd6
chr7	45148631	45148631	-0.116822	Hypo	0.116822	174752	224886	224886	1	1	0.0100252	1	0.0425927	1	0.0765341	TRUE	Aldh16a1
chr4	139239247	139239247	-0.116811	Hypo	0.116811	142733	183928	183928	1	1	0.0100325	1	0.0426051	1	0.0765349	TRUE	Capzb
chr17	23634085	23634085	-0.116778	Hypo	0.116778	83014	89905	89905	1	1	0.0100618	1	0.0426558	1	0.0766043	TRUE	Mmp25
chr4	140060482	140060482	-0.116774	Hypo	0.116774	142892	184136	184136	1	1	0.0100646	1	0.0426608	1	0.0766043	TRUE	Igsf21
chr6	89035102	89035102	-0.116743	Hypo	0.116743	164885	211962	211962	1	2	0.0100962	1	0.0427121	1	0.0767566	TRUE	4933427D06Rik
chr5	128877907	128877907	-0.116731	Hypo	0.116731	155676	200242	200242	1	2	0.0101069	1	0.0427278	1	0.0767795	TRUE	Rimbp2
chr10	75925826	75925826	-0.116712	Hypo	0.116712	18539	7408	7408	1	1	0.0101221	1	0.0427549	1	0.0768224	TRUE	Mmp11
chr4	119257010	119257010	-0.11671	Hypo	0.11671	139512	179735	179735	1	1	0.0101249	1	0.0427582	1	0.0768224	TRUE	Cldn19
chr17	5997690	5997690	-0.116696	Hypo	0.116696	81484	88043	88043	1	4	0.0101356	1	0.0427763	1	0.0768224	TRUE	Synj2
chr7	92322804	92322804	-0.116685	Hypo	0.116685	178146	229224	229224	1	1	0.0101474	1	0.0427948	1	0.0768374	TRUE	Dlg2
chr19	36437165	36437165	-0.116676	Hypo	0.116676	101421	113960	113960	1	1	0.0101536	1	0.0428106	1	0.0768424	TRUE	Pcgf5
chr1	87070736	87070960	-0.116648	Hypo	0.233295	5255	124231	124232	2	2	0.000519643	1	0.00251208	1	0.0344981	TRUE	Akp-ps1
chr6	90465556	90465556	-0.116627	Hypo	0.116627	165061	212179	212179	1	1	0.0101896	1	0.0428742	1	0.0769779	TRUE	Klf15
chr12	53447731	53447731	-0.116612	Hypo	0.116612	41591	37380	37380	1	1	0.0102009	1	0.0428939	1	0.0770253	TRUE	Npas3
chr15	78285347	78285347	-0.116578	Hypo	0.116578	70001	73275	73275	1	2	0.0102273	1	0.0429423	1	0.077092	TRUE	Csf2rb2
chr17	65838178	65838178	-0.116568	Hypo	0.116568	88837	97838	97838	1	1	0.0102347	1	0.0429575	1	0.077092	TRUE	Ppp4r1
chr9	104242482	104242482	-0.116549	Hypo	0.116549	204415	262661	262661	1	1	0.0102566	1	0.0429863	1	0.077092	TRUE	Dnajc13
chr4	43727383	43727404	-0.116545	Hypo	0.23309	134225	173212	173213	2	2	0.00052471	1	0.00252278	1	0.0344981	TRUE	Hrct1
chr1	88249706	88249706	-0.116537	Hypo	0.116537	5491	124536	124536	1	1	0.0102656	1	0.0430003	1	0.077092	TRUE	Mroh2a
chr17	56112458	56112458	-0.116535	Hypo	0.116535	88050	96875	96875	1	1	0.0102656	1	0.043002	1	0.077092	TRUE	Plin5
chr9	107931536	107931536	-0.116523	Hypo	0.116523	204964	263438	263438	1	1	0.0102774	1	0.0430228	1	0.077092	TRUE	Actl11
chr6	54143508	54143508	-0.116522	Hypo	0.116522	162361	208849	208849	1	1	0.0102786	1	0.043024	1	0.077092	TRUE	Chn2
chr5	148301572	148301572	-0.116511	Hypo	0.116511	158332	203739	203739	1	1	0.0102848	1	0.0430369	1	0.0771053	TRUE	Mtus2
chr11	50910514	50910514	-0.116494	Hypo	0.116494	27962	19692	19692	1	2	0.0102983	1	0.0430611	1	0.0771487	TRUE	Zfp2
chr4	139430220	139430220	-0.116448	Hypo	0.116448	142764	183963	183963	1	1	0.0103354	1	0.0431293	1	0.0772533	TRUE	Ubr4
chr2	93444442	93444442	-0.116447	Hypo	0.116447	112657	145072	145072	1	1	0.0103354	1	0.0431293	1	0.0772533	TRUE	Cd82
chr10	105509570	105509570	-0.116442	Hypo	0.116442	21948	12003	12003	1	1	0.0103394	1	0.043136	1	0.0772539	TRUE	Tmtc2
chr2	6401236	6401236	-0.11643	Hypo	0.11643	104595	134855	134855	1	1	0.0103473	1	0.043154	1	0.0772839	TRUE	Usp6nl
chr2	30436722	30436722	-0.116396	Hypo	0.116396	106821	137757	137757	1	1	0.0103748	1	0.0431996	1	0.0773538	TRUE	Ptpa
chr5	143654609	143654609	-0.116395	Hypo	0.116395	157763	203018	203018	1	1	0.010376	1	0.0432019	1	0.0773538	TRUE	Cyth3
chr4	62722648	62722648	-0.116343	Hypo	0.116343	135771	175121	175121	1	1	0.0104227	1	0.0432863	1	0.0775384	TRUE	Gm11210
chr10	74990875	74990875	-0.116334	Hypo	0.116334	18367	7158	7158	1	2	0.0104351	1	0.043301	1	0.0775384	TRUE	Rsph14
chr10	74990875	74990875	-0.116334	Hypo	0.116334	18367	7158	7158	1	2	0.0104351	1	0.043301	1	0.0775384	TRUE	Gnaz
chr14	55944599	55944599	-0.116321	Hypo	0.116321	60882	62044	62044	1	2	0.0104497	1	0.0433212	1	0.0775649	TRUE	Cma1
chr10	128578542	128578542	-0.11632	Hypo	0.11632	24128	14794	14794	1	2	0.0104509	1	0.0433229	1	0.0775649	TRUE	Erbb3
chr11	117253317	117253317	-0.116312	Hypo	0.116312	37860	32743	32743	1	1	0.0104559	1	0.0433319	1	0.0775737	TRUE	2021-09-09
chr15	82794210	82794210	-0.116296	Hypo	0.116296	70949	74564	74564	1	1	0.0104683	1	0.0433505	1	0.0776079	TRUE	Cyp2d26
chr9	43028471	43028471	-0.116284	Hypo	0.116284	198543	255205	255205	1	1	0.010479	1	0.0433646	1	0.0776584	TRUE	Arhgef12
chr17	34604865	34604880	-0.116266	Hypo	0.232532	85535	93482	93483	2	3	0.00053597	1	0.00254698	1	0.0346653	TRUE	Agpat1
chr1	131976728	131976728	-0.116256	Hypo	0.116256	7906	127486	127486	1	2	0.0105049	1	0.0434136	1	0.0777764	TRUE	Slc45a3
chr1	131976728	131976728	-0.116256	Hypo	0.116256	7906	127486	127486	1	2	0.0105049	1	0.0434136	1	0.0777764	TRUE	Gm29103
chr8	121291399	121291399	-0.116253	Hypo	0.116253	194252	249888	249888	1	1	0.0105066	1	0.0434164	1	0.0777764	TRUE	Gm26815
chr8	121291399	121291399	-0.116253	Hypo	0.116253	194252	249888	249888	1	1	0.0105066	1	0.0434164	1	0.0777764	TRUE	Gm20388
chr9	102988791	102988791	-0.116214	Hypo	0.116214	204273	262472	262472	1	1	0.010537	1	0.0434671	1	0.0778008	TRUE	Slco2a1
chr12	111410120	111410120	-0.116212	Hypo	0.116212	46802	44152	44152	1	1	0.0105376	1	0.0434687	1	0.0778008	TRUE	A230065H16Rik
chr4	118132824	118132824	-0.116208	Hypo	0.116208	139294	179432	179432	1	1	0.0105415	1	0.0434766	1	0.0778008	TRUE	St3gal3
chr17	86919789	86919789	-0.11619	Hypo	0.11619	90713	100152	100152	1	1	0.0105573	1	0.043507	1	0.0778098	TRUE	Tmem247
chr16	32759317	32759317	-0.116168	Hypo	0.116168	77028	82498	82498	1	1	0.0105826	1	0.0435504	1	0.0778661	TRUE	Muc4
chr8	124585311	124585311	-0.116165	Hypo	0.116165	194935	250764	250764	1	1	0.0105843	1	0.043556	1	0.0778661	TRUE	Capn9
chr4	65652205	65652205	-0.116158	Hypo	0.116158	135968	175353	175353	1	1	0.0105899	1	0.0435667	1	0.0778661	TRUE	Astn2
chr4	139342196	139342196	-0.116155	Hypo	0.116155	142750	183947	183947	1	1	0.0105927	1	0.0435706	1	0.0778661	TRUE	Gm13019
chr15	80005491	80005491	-0.116145	Hypo	0.116145	70430	73864	73864	1	1	0.0106012	1	0.043583	1	0.0778763	TRUE	Pdgfb
chr18	43660676	43660676	-0.116141	Hypo	0.116141	94076	104587	104587	1	1	0.0106045	1	0.0435898	1	0.0778763	TRUE	Jakmip2
chr17	34306290	34306290	-0.116138	Hypo	0.116138	85462	93374	93374	1	2	0.0106079	1	0.0435943	1	0.0778763	TRUE	H2-Eb1
chr3	19531064	19531064	-0.116128	Hypo	0.116128	121786	156684	156684	1	1	0.0106158	1	0.0436078	1	0.0778763	TRUE	Dnajc5b
chr8	117288180	117288180	-0.116125	Hypo	0.116125	193583	249037	249037	1	1	0.0106175	1	0.0436134	1	0.0778763	TRUE	Cmip
chr4	150125228	150125228	-0.116115	Hypo	0.116115	144148	185738	185738	1	1	0.0106254	1	0.0436264	1	0.0778893	TRUE	Slc2a5
chr11	119214297	119214297	-0.116114	Hypo	0.116114	38334	33354	33354	1	3	0.0106271	1	0.0436286	1	0.0778893	TRUE	Tbc1d16
chr4	62291773	62291773	-0.116103	Hypo	0.116103	135676	175004	175004	1	1	0.0106361	1	0.0436427	1	0.0779188	TRUE	Slc31a2
chr5	143485518	143485518	-0.116102	Hypo	0.116102	157737	202981	202981	1	1	0.0106389	1	0.0436461	1	0.0779188	TRUE	Daglb
chr5	147716809	147716809	-0.116074	Hypo	0.116074	158257	203651	203651	1	1	0.0106631	1	0.0436816	1	0.0779251	TRUE	Flt1
chr6	86017207	86017207	-0.116069	Hypo	0.116069	164409	211375	211375	1	2	0.010667	1	0.0436883	1	0.0779251	TRUE	Figla
chr18	71327732	71327732	-0.116048	Hypo	0.116048	96313	107357	107357	1	1	0.0106851	1	0.0437198	1	0.0779712	TRUE	Dcc
chr8	104947239	104947415	-0.11601	Hypo	0.23202	192145	247217	247218	2	2	0.00054723	1	0.00257232	1	0.0347204	TRUE	Ces2f
chr12	80208557	80208557	-0.115987	Hypo	0.115987	43482	39751	39751	1	1	0.0107369	1	0.043815	1	0.0781952	TRUE	Actn1
chr11	67879173	67879173	-0.115985	Hypo	0.115985	29985	22299	22299	1	1	0.010738	1	0.0438172	1	0.0781952	TRUE	Usp43
chr14	57365464	57365464	-0.115976	Hypo	0.115976	61038	62236	62236	1	1	0.0107459	1	0.0438291	1	0.0781952	TRUE	Cryl1
chr15	82059434	82059434	-0.115973	Hypo	0.115973	70801	74375	74375	1	1	0.0107475	1	0.043833	1	0.0781952	TRUE	4930407I10Rik
chr2	164828446	164828446	-0.115898	Hypo	0.115898	118828	152924	152924	1	2	0.0108067	1	0.0439332	1	0.0784291	TRUE	Spata25
chr17	25229703	25229703	-0.115876	Hypo	0.115876	83451	90528	90528	1	1	0.0108292	1	0.0439704	1	0.078507	TRUE	Unkl
chr17	42690758	42690758	-0.115841	Hypo	0.115841	86664	95096	95096	1	1	0.0108534	1	0.0440036	1	0.0786255	TRUE	Adgrf4
chr15	97823862	97823862	-0.115833	Hypo	0.115833	72643	76689	76689	1	1	0.0108613	1	0.0440182	1	0.0786461	TRUE	Hdac7
chr17	32232568	32232568	-0.115822	Hypo	0.115822	85025	92717	92717	1	1	0.0108697	1	0.0440345	1	0.0786461	TRUE	Brd4
chr11	102897329	102897329	-0.115814	Hypo	0.115814	35741	29985	29985	1	2	0.0108759	1	0.0440475	1	0.0786461	TRUE	Gm26668
chr11	102897329	102897329	-0.115814	Hypo	0.115814	35741	29985	29985	1	2	0.0108759	1	0.0440475	1	0.0786461	TRUE	Gfap
chr3	97964940	97964940	-0.115807	Hypo	0.115807	127309	163769	163769	1	1	0.010881	1	0.0440565	1	0.0786543	TRUE	Gm5544
chr15	73214133	73214133	-0.115763	Hypo	0.115763	69057	71997	71997	1	1	0.0109187	1	0.0441291	1	0.0788129	TRUE	Ptk2
chr2	84822528	84822715	-0.115762	Hypo	0.231524	111241	143268	143269	2	2	0.000556238	1	0.0025847	1	0.0347204	TRUE	Smtnl1
chr3	61007257	61007257	-0.115746	Hypo	0.115746	124241	159793	159793	1	1	0.0109294	1	0.0441483	1	0.0788129	TRUE	P2ry1
chr2	174092490	174092490	-0.115736	Hypo	0.115736	120305	154786	154786	1	1	0.0109367	1	0.0441657	1	0.0788291	TRUE	Stx16
chr4	126054590	126054590	-0.115713	Hypo	0.115713	140317	180760	180760	1	1	0.0109587	1	0.044195	1	0.0788815	TRUE	Mrps15
chr18	84970362	84970362	-0.115699	Hypo	0.115699	97584	108939	108939	1	1	0.0109688	1	0.0442108	1	0.0788815	TRUE	Fbxo15
chr6	128095141	128095141	-0.115688	Hypo	0.115688	168390	216369	216369	1	2	0.0109761	1	0.0442243	1	0.0788815	TRUE	Tspan9
chr7	119494759	119494759	-0.115682	Hypo	0.115682	181044	232902	232902	1	1	0.0109789	1	0.0442299	1	0.0788815	TRUE	Pdilt
chr2	92096156	92096156	-0.115641	Hypo	0.115641	112464	144824	144824	1	1	0.0110155	1	0.0442856	1	0.0791119	TRUE	Phf21a
chr6	72220090	72220090	-0.115624	Hypo	0.115624	163419	210123	210123	1	1	0.0110302	1	0.0443093	1	0.0791886	TRUE	Atoh8
chr5	37307608	37307608	-0.11561	Hypo	0.11561	147870	190458	190458	1	1	0.0110409	1	0.0443296	1	0.0792369	TRUE	Evc
chr15	80004549	80004549	-0.115596	Hypo	0.115596	70429	73863	73863	1	1	0.0110589	1	0.0443487	1	0.0793377	TRUE	Pdgfb
chr17	25962808	25962808	-0.115588	Hypo	0.115588	83683	90872	90872	1	1	0.011069	1	0.044365	1	0.079382	TRUE	Capn15
chr17	25962808	25962808	-0.115588	Hypo	0.115588	83683	90872	90872	1	1	0.011069	1	0.044365	1	0.079382	TRUE	Gm26694
chr17	25962808	25962808	-0.115588	Hypo	0.115588	83683	90872	90872	1	1	0.011069	1	0.044365	1	0.079382	TRUE	D630044L22Rik
chr11	112825373	112825373	-0.115505	Hypo	0.115505	36916	31485	31485	1	2	0.0111276	1	0.0444731	1	0.0796788	TRUE	4933434M16Rik
chr1	132370882	132370882	-0.115501	Hypo	0.115501	7999	127605	127605	1	1	0.0111315	1	0.0444793	1	0.0796788	TRUE	Tmcc2
chr15	76005057	76005057	-0.115498	Hypo	0.115498	69448	72520	72520	1	2	0.0111343	1	0.0444838	1	0.0796788	TRUE	Fam83h
chr7	122442016	122442016	-0.115492	Hypo	0.115492	181357	233311	233311	1	1	0.0111405	1	0.0444934	1	0.0796946	TRUE	Prkcb
chr3	118626549	118626549	-0.115467	Hypo	0.115467	129026	165953	165953	1	1	0.0111613	1	0.0445339	1	0.0797579	TRUE	Dpyd
chr15	98398583	98398583	-0.115459	Hypo	0.115459	72745	76834	76834	1	1	0.0111732	1	0.0445508	1	0.0797649	TRUE	1700031M16Rik
chr2	132509379	132509379	-0.115458	Hypo	0.115458	115897	149151	149151	1	1	0.0111732	1	0.0445508	1	0.0797649	TRUE	1700026D11Rik
chr15	86086979	86086979	-0.115441	Hypo	0.115441	71564	75339	75339	1	1	0.0111878	1	0.0445728	1	0.0798124	TRUE	Gramd4
chr5	74250208	74250208	-0.11544	Hypo	0.11544	149996	193017	193017	1	2	0.0111889	1	0.0445761	1	0.0798124	TRUE	Scfd2
chr11	68189093	68189093	-0.115413	Hypo	0.115413	30021	22344	22344	1	1	0.0112171	1	0.0446122	1	0.0799388	TRUE	Stx8
chr2	156043136	156043136	-0.115411	Hypo	0.115411	117706	151455	151455	1	2	0.0112188	1	0.044615	1	0.0799388	TRUE	Fer1l4
chr12	90491746	90491746	-0.115402	Hypo	0.115402	44658	41272	41272	1	1	0.0112267	1	0.0446268	1	0.0799388	TRUE	AC154450.1
chr4	49342472	49342472	-0.115378	Hypo	0.115378	134857	174005	174005	1	1	0.0112447	1	0.044655	1	0.0799732	TRUE	Gm12453
chr7	118989483	118989483	-0.115358	Hypo	0.115358	181011	232869	232869	1	1	0.0112633	1	0.0446809	1	0.0799999	TRUE	Gprc5b
chr8	57807122	57807122	-0.115349	Hypo	0.115349	188263	242226	242226	1	1	0.0112689	1	0.044691	1	0.0800114	TRUE	Galntl6
chr10	95316793	95316793	-0.115327	Hypo	0.115327	21262	11145	11145	1	1	0.0112891	1	0.044722	1	0.0801064	TRUE	Cradd
chr5	66365106	66365106	-0.115326	Hypo	0.115326	149374	192254	192254	1	1	0.0112903	1	0.0447237	1	0.0801064	TRUE	Apbb2
chr7	142434891	142434891	-0.115309	Hypo	0.115309	183978	236757	236757	1	2	0.011306	1	0.0447422	1	0.0801614	TRUE	Syt8
chr6	41523837	41523837	-0.115301	Hypo	0.115301	161171	207360	207360	1	1	0.0113139	1	0.0447524	1	0.0801888	TRUE	Prss2
chr7	142576580	142576701	-0.115282	Hypo	0.230564	184030	236830	236831	2	2	0.000581572	1	0.00262974	1	0.0347204	TRUE	H19
chr4	15942960	15942984	-0.115282	Hypo	0.230563	132391	170061	170062	2	4	0.000581572	1	0.00262974	1	0.0347204	TRUE	Mir6400
chr4	15942960	15942984	-0.115282	Hypo	0.230563	132391	170061	170062	2	4	0.000581572	1	0.00262974	1	0.0347204	TRUE	Decr1
chr9	109099311	109099311	-0.115261	Hypo	0.115261	205254	263908	263908	1	1	0.0113528	1	0.0448087	1	0.0803456	TRUE	Plxnb1
chr7	144930218	144930218	-0.115235	Hypo	0.115235	184379	237363	237363	1	1	0.0113787	1	0.0448526	1	0.0804195	TRUE	Oraov1
chr7	144930218	144930218	-0.115235	Hypo	0.115235	184379	237363	237363	1	1	0.0113787	1	0.0448526	1	0.0804195	TRUE	Ccnd1
chr6	72690141	72690141	-0.11519	Hypo	0.11519	163544	210281	210281	1	2	0.0114124	1	0.0449162	1	0.0805443	TRUE	Tcf7l1
chr11	21493885	21493885	-0.115176	Hypo	0.115176	25964	17146	17146	1	1	0.011422	1	0.0449308	1	0.0805834	TRUE	Gm12046
chr6	42686771	42686771	-0.115173	Hypo	0.115173	161294	207511	207511	1	1	0.0114271	1	0.044937	1	0.0805903	TRUE	Tcaf1
chr14	54263072	54263280	-0.115156	Hypo	0.230311	60464	61426	61427	2	3	0.000587765	1	0.00264607	1	0.0347204	TRUE	Abhd4
chr14	60706824	60706913	-0.115155	Hypo	0.230309	61338	62614	62615	2	3	0.000587765	1	0.00264607	1	0.0347204	TRUE	Spata13
chr15	79287092	79287092	-0.115151	Hypo	0.115151	70257	73615	73615	1	1	0.0114468	1	0.0449697	1	0.0805903	TRUE	Pla2g6
chr15	75916744	75916744	-0.115148	Hypo	0.115148	69415	72466	72466	1	1	0.0114485	1	0.0449753	1	0.0805903	TRUE	Pycrl
chrX	140062236	140062236	-0.11512	Hypo	0.11512	216849	277890	277890	1	2	0.0114738	1	0.0450181	1	0.0805903	TRUE	Nup62cl
chr2	8147713	8147713	-0.115113	Hypo	0.115113	104699	134981	134981	1	1	0.0114789	1	0.045026	1	0.0805903	TRUE	Gm13254
chr3	152262415	152262415	-0.115092	Hypo	0.115092	131297	168765	168765	1	3	0.0114969	1	0.0450609	1	0.0806272	TRUE	Nexn
chr19	3989783	3989783	-0.115062	Hypo	0.115062	97943	109365	109365	1	1	0.0115267	1	0.0451054	1	0.0807521	TRUE	Acy3
chr1	157556565	157556565	-0.115037	Hypo	0.115037	9981	130060	130060	1	1	0.0115498	1	0.0451425	1	0.0808306	TRUE	Sec16b
chr1	155801842	155801842	-0.115027	Hypo	0.115027	9801	129823	129823	1	1	0.0115588	1	0.0451588	1	0.0808306	TRUE	Qsox1
chr9	54166717	54166717	-0.115027	Hypo	0.115027	199925	257020	257020	1	1	0.0115588	1	0.0451588	1	0.0808306	TRUE	Cyp19a1
chr3	107750817	107750817	-0.114997	Hypo	0.114997	128309	165061	165061	1	2	0.0115853	1	0.0452039	1	0.0808673	TRUE	Csf1
chr8	122107459	122107459	-0.114984	Hypo	0.114984	194431	250112	250112	1	1	0.0115926	1	0.045214	1	0.0808673	TRUE	Gm20388
chr6	134104798	134104798	-0.114982	Hypo	0.114982	168862	216946	216946	1	1	0.0115937	1	0.045218	1	0.0808673	TRUE	Etv6
chr13	51737681	51737681	-0.114975	Hypo	0.114975	51529	50153	50153	1	1	0.0116022	1	0.0452315	1	0.0808673	TRUE	Sema4d
chr2	9190400	9190400	-0.114952	Hypo	0.114952	104754	135043	135043	1	1	0.0116174	1	0.0452602	1	0.0809051	TRUE	1700061F12Rik
chr2	127653415	127653415	-0.114915	Hypo	0.114915	115288	148380	148380	1	1	0.0116551	1	0.0453199	1	0.0810266	TRUE	Mal
chr4	58814579	58814579	-0.114902	Hypo	0.114902	135497	174781	174781	1	1	0.0116692	1	0.0453458	1	0.0810274	TRUE	AI314180
chr1	74906388	74906388	-0.1149	Hypo	0.1149	4327	123024	123024	1	1	0.0116714	1	0.0453486	1	0.0810274	TRUE	Cfap65
chr1	74906388	74906388	-0.1149	Hypo	0.1149	4327	123024	123024	1	1	0.0116714	1	0.0453486	1	0.0810274	TRUE	Gm15841
chr10	62598285	62598285	-0.114896	Hypo	0.114896	17428	5970	5970	1	1	0.0116771	1	0.0453581	1	0.0810383	TRUE	Ddx21
chr5	113161297	113161297	-0.114839	Hypo	0.114839	153174	196995	196995	1	1	0.01173	1	0.045446	1	0.0813005	TRUE	2900026A02Rik
chr18	75284819	75284819	-0.114837	Hypo	0.114837	96579	107669	107669	1	1	0.0117311	1	0.0454477	1	0.0813005	TRUE	Dym
chr1	136134641	136134641	-0.114804	Hypo	0.114804	8685	128477	128477	1	1	0.0117626	1	0.0454983	1	0.0813557	TRUE	Kif21b
chr4	126839750	126839750	-0.1148	Hypo	0.1148	140455	180937	180937	1	1	0.0117654	1	0.0455034	1	0.0813557	TRUE	AU040320
chr3	96441800	96441800	-0.114775	Hypo	0.114775	127105	163495	163495	1	1	0.0117936	1	0.0455518	1	0.081423	TRUE	BC107364
chr17	24187896	24187896	-0.11473	Hypo	0.11473	83171	90117	90117	1	1	0.0118358	1	0.0456115	1	0.0816455	TRUE	Tbc1d24
chr9	43357828	43357828	-0.114727	Hypo	0.114727	198607	255296	255296	1	2	0.0118381	1	0.0456149	1	0.0816455	TRUE	AC167973.1
chr10	116890798	116890798	-0.114719	Hypo	0.114719	22705	12924	12924	1	1	0.0118437	1	0.0456261	1	0.0816561	TRUE	Myrfl
chr10	67717866	67717866	-0.114711	Hypo	0.114711	17800	6447	6447	1	1	0.0118527	1	0.0456374	1	0.0816619	TRUE	AC122829.3
chr12	110936007	110936007	-0.11468	Hypo	0.11468	46716	44037	44037	1	1	0.0118741	1	0.045674	1	0.0817315	TRUE	Tecpr2
chr3	88455764	88455764	-0.114676	Hypo	0.114676	125896	161825	161825	1	3	0.0118792	1	0.0456824	1	0.0817315	TRUE	Sema4a
chr15	100665313	100665543	-0.114654	Hypo	0.229308	73318	77624	77625	2	3	0.000615915	1	0.00268829	1	0.0354748	TRUE	Bin2
chr19	16330243	16330243	-0.114641	Hypo	0.114641	99983	112183	112183	1	1	0.0119135	1	0.0457275	1	0.081861	TRUE	Gnaq
chr4	85577106	85577106	-0.114631	Hypo	0.114631	136689	176164	176164	1	1	0.0119236	1	0.0457438	1	0.081861	TRUE	Sh3gl2
chr4	85577106	85577106	-0.114631	Hypo	0.114631	136689	176164	176164	1	1	0.0119236	1	0.0457438	1	0.081861	TRUE	Adamtsl1
chr10	44599932	44600165	-0.114627	Hypo	0.229254	16291	4508	4509	2	2	0.000616478	1	0.00268942	1	0.0354748	TRUE	AC153955.2
chr10	44599932	44600165	-0.114627	Hypo	0.229254	16291	4508	4509	2	2	0.000616478	1	0.00268942	1	0.0354748	TRUE	AC153955.5
chr4	126322414	126322414	-0.114622	Hypo	0.114622	140386	180850	180850	1	1	0.0119298	1	0.0457551	1	0.081861	TRUE	Tekt2
chr5	36101845	36101845	-0.114614	Hypo	0.114614	147659	190199	190199	1	1	0.0119355	1	0.0457641	1	0.081861	TRUE	Sorcs2
chr9	107538260	107538260	-0.114602	Hypo	0.114602	204818	263213	263213	1	2	0.0119495	1	0.0457855	1	0.081861	TRUE	Tmem115
chr7	19606604	19606604	-0.114601	Hypo	0.114601	171892	220997	220997	1	1	0.0119512	1	0.0457866	1	0.081861	TRUE	Relb
chr9	107996719	107996719	-0.114581	Hypo	0.114581	204994	263477	263477	1	3	0.0119721	1	0.045813	1	0.0819182	TRUE	Cdhr4
chr9	107996719	107996719	-0.114581	Hypo	0.114581	204994	263477	263477	1	3	0.0119721	1	0.045813	1	0.0819182	TRUE	Gm20662
chr6	86628591	86628591	-0.114574	Hypo	0.114574	164502	211495	211495	1	1	0.0119766	1	0.0458226	1	0.0819182	TRUE	Asprv1
chr5	105780527	105780527	-0.114572	Hypo	0.114572	152182	195723	195723	1	1	0.0119799	1	0.0458294	1	0.0819182	TRUE	Lrrc8d
chr7	35454085	35454085	-0.114566	Hypo	0.114566	173879	223675	223675	1	2	0.0119878	1	0.0458389	1	0.0819182	TRUE	Slc7a9
chr9	14887442	14887442	-0.114551	Hypo	0.114551	195931	251954	251954	1	1	0.0120025	1	0.0458603	1	0.0819182	TRUE	Izumo1r
chr17	27438235	27438235	-0.11454	Hypo	0.11454	84027	91361	91361	1	2	0.0120132	1	0.0458772	1	0.0819182	TRUE	Grm4
chr11	70509529	70509529	-0.11454	Hypo	0.11454	30609	23188	23188	1	1	0.0120132	1	0.0458772	1	0.0819182	TRUE	Tm4sf5
chr16	11408803	11408803	-0.114529	Hypo	0.114529	74778	79571	79571	1	1	0.012021	1	0.0458902	1	0.0819182	TRUE	Snx29
chr5	52582265	52582265	-0.114526	Hypo	0.114526	148569	191295	191295	1	1	0.0120244	1	0.0458981	1	0.0819182	TRUE	Gm5866
chr16	76365174	76365174	-0.114523	Hypo	0.114523	79399	85405	85405	1	1	0.0120272	1	0.0459014	1	0.0819182	TRUE	Nrip1
chr17	37164963	37164963	-0.114508	Hypo	0.114508	86296	94657	94657	1	1	0.0120447	1	0.0459211	1	0.0819182	TRUE	Vhl-ps1
chr16	91887435	91887435	-0.114502	Hypo	0.114502	80419	86692	86692	1	2	0.0120486	1	0.045929	1	0.0819182	TRUE	Atp5o
chr16	91887435	91887435	-0.114502	Hypo	0.114502	80419	86692	86692	1	2	0.0120486	1	0.045929	1	0.0819182	TRUE	Itsn1
chr17	34064833	34065013	-0.114497	Hypo	0.228994	85369	93235	93236	2	3	0.000623797	1	0.00270012	1	0.0354748	TRUE	Col11a2
chr18	24232309	24232309	-0.114458	Hypo	0.114458	92292	102047	102047	1	2	0.0120886	1	0.0459921	1	0.0820428	TRUE	Galnt1
chr15	100582989	100582989	-0.11444	Hypo	0.11444	73286	77578	77578	1	1	0.0121083	1	0.0460214	1	0.0821207	TRUE	Pou6f1
chrX	53054261	53054261	-0.114429	Hypo	0.114429	210605	270425	270425	1	4	0.0121156	1	0.0460326	1	0.0821425	TRUE	Mir322
chr13	52874135	52874135	-0.114405	Hypo	0.114405	51686	50346	50346	1	1	0.0121376	1	0.0460658	1	0.0822508	TRUE	Auh
chr19	7139568	7139568	-0.114404	Hypo	0.114404	98859	110724	110724	1	1	0.0121398	1	0.0460681	1	0.0822508	TRUE	Macrod1
chr12	21209668	21209668	-0.114392	Hypo	0.114392	39991	35468	35468	1	1	0.0121517	1	0.0460861	1	0.082303	TRUE	Asap2
chr15	101067437	101067437	-0.114367	Hypo	0.114367	73403	77743	77743	1	1	0.0121742	1	0.0461233	1	0.0823144	TRUE	Fignl2
chr6	48289234	48289234	-0.114341	Hypo	0.114341	161563	207844	207844	1	1	0.0122029	1	0.0461666	1	0.0823144	TRUE	Gm22122
chr1	36530568	36530568	-0.114339	Hypo	0.114339	1478	119410	119410	1	1	0.0122057	1	0.0461705	1	0.0823144	TRUE	Ankrd23
chr1	36530568	36530568	-0.114339	Hypo	0.114339	1478	119410	119410	1	1	0.0122057	1	0.0461705	1	0.0823144	TRUE	Gm42417
chr2	163225164	163225164	-0.114339	Hypo	0.114339	118480	152460	152460	1	2	0.0122063	1	0.0461717	1	0.0823144	TRUE	Tox2
chr9	103480385	103480385	-0.114329	Hypo	0.114329	204341	262559	262559	1	2	0.0122175	1	0.0461903	1	0.0823144	TRUE	Bfsp2
chr9	103480385	103480385	-0.114329	Hypo	0.114329	204341	262559	262559	1	2	0.0122175	1	0.0461903	1	0.0823144	TRUE	Gm16252
chr8	122092040	122092040	-0.114305	Hypo	0.114305	194429	250110	250110	1	2	0.0122367	1	0.046219	1	0.0823144	TRUE	Gm20388
chr1	172318088	172318088	-0.114299	Hypo	0.114299	11294	131755	131755	1	2	0.0122423	1	0.0462274	1	0.0823144	TRUE	Igsf8
chr5	115670196	115670280	-0.114273	Hypo	0.228545	153742	197758	197759	2	2	0.000631679	1	0.00271701	1	0.0354748	TRUE	Bicdl1
chr4	118484463	118484463	-0.114253	Hypo	0.114253	139364	179526	179526	1	1	0.0122795	1	0.0462938	1	0.0823144	TRUE	Tie1
chr4	156233614	156233614	-0.114248	Hypo	0.114248	145320	187243	187243	1	1	0.012284	1	0.0463006	1	0.0823144	TRUE	Plekhn1
chr13	55166979	55166979	-0.114247	Hypo	0.114247	52021	50785	50785	1	1	0.012284	1	0.0463017	1	0.0823144	TRUE	Fgfr4
chr2	110721664	110721664	-0.114244	Hypo	0.114244	113699	146347	146347	1	2	0.0122873	1	0.0463068	1	0.0823144	TRUE	Muc15
chr2	110721664	110721664	-0.114244	Hypo	0.114244	113699	146347	146347	1	2	0.0122873	1	0.0463068	1	0.0823144	TRUE	Ano3
chr2	126867762	126867762	-0.114243	Hypo	0.114243	115180	148241	148241	1	1	0.012289	1	0.046309	1	0.0823144	TRUE	Trpm7
chr12	10375495	10375495	-0.114241	Hypo	0.114241	39440	34793	34793	1	1	0.0122907	1	0.0463113	1	0.0823144	TRUE	Nt5c1b
chr13	33661820	33661820	-0.114233	Hypo	0.114233	49675	47764	47764	1	1	0.0122975	1	0.0463197	1	0.0823144	TRUE	Serpinb6d
chr1	172072262	172072262	-0.114229	Hypo	0.114229	11237	131674	131674	1	1	0.0123054	1	0.0463282	1	0.0823259	TRUE	Ncstn
chr4	120922351	120922351	-0.114227	Hypo	0.114227	139746	180035	180035	1	2	0.0123076	1	0.046331	1	0.0823259	TRUE	Exo5
chr6	124462387	124462387	-0.114223	Hypo	0.114223	167785	215578	215578	1	1	0.0123115	1	0.0463394	1	0.0823259	TRUE	Clstn3
chr17	25253943	25253943	-0.114202	Hypo	0.114202	83467	90549	90549	1	2	0.0123307	1	0.0463676	1	0.0824151	TRUE	Baiap3
chr11	105063614	105063614	-0.114192	Hypo	0.114192	36060	30389	30389	1	2	0.0123408	1	0.0463817	1	0.0824151	TRUE	Efcab3
chr11	105063614	105063614	-0.114192	Hypo	0.114192	36060	30389	30389	1	2	0.0123408	1	0.0463817	1	0.0824151	TRUE	Gm11639
chr17	27679788	27679788	-0.114191	Hypo	0.114191	84097	91461	91461	1	2	0.0123414	1	0.0463828	1	0.0824151	TRUE	Pacsin1
chr8	66517007	66517007	-0.114182	Hypo	0.114182	188657	242697	242697	1	1	0.0123493	1	0.0463952	1	0.0824354	TRUE	Tktl2
chr2	28079620	28079620	-0.114161	Hypo	0.114161	106404	137202	137202	1	1	0.0123707	1	0.0464261	1	0.0824354	TRUE	Fcnb
chr16	20597115	20597115	-0.114154	Hypo	0.114154	75709	80819	80819	1	1	0.0123774	1	0.0464363	1	0.0824354	TRUE	Vwa5b2
chr2	73396243	73396243	-0.114131	Hypo	0.114131	110323	142061	142061	1	1	0.0123982	1	0.0464695	1	0.0825191	TRUE	D230022J07Rik
chr7	64007575	64007575	-0.114093	Hypo	0.114093	175940	226413	226413	1	1	0.0124332	1	0.0465269	1	0.0826089	TRUE	Gm32633
chr11	69559882	69559882	-0.11409	Hypo	0.11409	30305	22714	22714	1	1	0.012436	1	0.0465309	1	0.0826089	TRUE	Efnb3
chr9	56885981	56885981	-0.114089	Hypo	0.114089	200218	257400	257400	1	1	0.0124365	1	0.046532	1	0.0826089	TRUE	Cspg4
chr8	70452452	70452452	-0.114053	Hypo	0.114053	189026	243184	243184	1	2	0.012481	1	0.0465956	1	0.0827668	TRUE	Klhl26
chr14	62439686	62439686	-0.114039	Hypo	0.114039	61519	62857	62857	1	1	0.0124973	1	0.0466198	1	0.0828117	TRUE	Gucy1b2
chr12	108242305	108242305	-0.114015	Hypo	0.114015	46236	43239	43239	1	1	0.0125204	1	0.0466581	1	0.0828117	TRUE	Ccdc85c
chr1	93816666	93816666	-0.114015	Hypo	0.114015	6333	125618	125618	1	1	0.0125204	1	0.0466592	1	0.0828117	TRUE	Ing5
chr8	104739364	104739364	-0.114003	Hypo	0.114003	192130	247199	247199	1	1	0.0125305	1	0.0466744	1	0.0828117	TRUE	Ces2a
chr11	70453170	70453170	-0.113989	Hypo	0.113989	30597	23166	23166	1	1	0.0125446	1	0.0466953	1	0.0828247	TRUE	Med11
chr19	34067296	34067461	-0.113983	Hypo	0.227966	101235	113716	113717	2	3	0.000650821	1	0.00274797	1	0.0354748	TRUE	Lipn
chr5	113882550	113882550	-0.113973	Hypo	0.113973	153321	197181	197181	1	1	0.0125593	1	0.0467183	1	0.0828247	TRUE	Coro1c
chr2	110172569	110172569	-0.113971	Hypo	0.113971	113665	146304	146304	1	2	0.0125621	1	0.0467217	1	0.0828247	TRUE	Ccdc34
chr2	101576220	101576220	-0.113969	Hypo	0.113969	112982	145445	145445	1	2	0.0125643	1	0.046724	1	0.0828247	TRUE	B230118H07Rik
chr10	34176121	34176225	-0.113959	Hypo	0.227918	15470	3447	3448	2	2	0.000651384	1	0.00274853	1	0.0354748	TRUE	Dse
chr11	35418623	35418623	-0.113953	Hypo	0.113953	26909	18360	18360	1	1	0.0125829	1	0.0467521	1	0.0828925	TRUE	Slit3
chr2	29640864	29640864	-0.113937	Hypo	0.113937	106646	137512	137512	1	1	0.0126037	1	0.0467831	1	0.082975	TRUE	Rapgef1
chr17	28818469	28818469	-0.113922	Hypo	0.113922	84368	91843	91843	1	1	0.0126189	1	0.0468045	1	0.0830477	TRUE	Brpf3
chr2	162987392	162987392	-0.113876	Hypo	0.113876	118445	152409	152409	1	3	0.0126522	1	0.0468647	1	0.0832389	TRUE	Sgk2
chr15	6329862	6329862	-0.113871	Hypo	0.113871	65348	67517	67517	1	1	0.0126567	1	0.0468709	1	0.0832411	TRUE	Dab2
chr5	148965506	148965506	-0.113857	Hypo	0.113857	158461	203897	203897	1	4	0.0126724	1	0.0468957	1	0.0833174	TRUE	Gm15406
chr5	148965506	148965506	-0.113857	Hypo	0.113857	158461	203897	203897	1	4	0.0126724	1	0.0468957	1	0.0833174	TRUE	1810059H22Rik
chr5	148965506	148965506	-0.113857	Hypo	0.113857	158461	203897	203897	1	4	0.0126724	1	0.0468957	1	0.0833174	TRUE	Gm42791
chr2	93439640	93439640	-0.113832	Hypo	0.113832	112653	145068	145068	1	1	0.0127028	1	0.0469334	1	0.0834624	TRUE	Cd82
chr2	28504762	28504762	-0.113819	Hypo	0.113819	106459	137268	137268	1	1	0.0127124	1	0.0469497	1	0.0834889	TRUE	Gbgt1
chr4	136801104	136801104	-0.113816	Hypo	0.113816	142252	183305	183305	1	1	0.0127152	1	0.0469542	1	0.0834889	TRUE	Ephb2
chr12	109611878	109612065	-0.113802	Hypo	0.227604	46467	43629	43630	2	3	0.000655888	1	0.00275698	1	0.0356231	TRUE	Mir1188
chr12	109611878	109612065	-0.113802	Hypo	0.227604	46467	43629	43630	2	3	0.000655888	1	0.00275698	1	0.0356231	TRUE	Rian
chr12	108391583	108391583	-0.113799	Hypo	0.113799	46276	43286	43286	1	1	0.0127276	1	0.0469796	1	0.0835153	TRUE	Eml1
chr9	102058065	102058065	-0.113751	Hypo	0.113751	204166	262340	262340	1	1	0.0127766	1	0.0470578	1	0.0837268	TRUE	Ephb1
chr17	45592917	45592917	-0.113733	Hypo	0.113733	86928	95449	95449	1	1	0.0127929	1	0.0470809	1	0.0837776	TRUE	Slc29a1
chr6	127144667	127144667	-0.113722	Hypo	0.113722	168248	216199	216199	1	1	0.0128053	1	0.0471012	1	0.0837776	TRUE	Ccnd2
chr7	82120281	82120281	-0.113708	Hypo	0.113708	177546	228494	228494	1	5	0.012816	1	0.0471141	1	0.0838201	TRUE	Gm45056
chr7	82120281	82120281	-0.113708	Hypo	0.113708	177546	228494	228494	1	5	0.012816	1	0.0471141	1	0.0838201	TRUE	Gm32850
chr10	116803446	116803446	-0.113692	Hypo	0.113692	22698	12915	12915	1	2	0.0128278	1	0.0471395	1	0.0838409	TRUE	Myrfl
chr1	75392997	75392997	-0.113687	Hypo	0.113687	4464	123226	123226	1	1	0.0128318	1	0.0471479	1	0.0838409	TRUE	Gm15178
chr1	75392997	75392997	-0.113687	Hypo	0.113687	4464	123226	123226	1	1	0.0128318	1	0.0471479	1	0.0838409	TRUE	Speg
chr13	44375541	44375541	-0.113675	Hypo	0.113675	50749	49167	49167	1	2	0.0128436	1	0.0471625	1	0.0838908	TRUE	AC167012.1
chr13	96748382	96748382	-0.11363	Hypo	0.11363	54958	54542	54542	1	5	0.0128909	1	0.0472324	1	0.0840481	TRUE	Ankrd31
chr6	54820949	54820949	-0.113618	Hypo	0.113618	162471	208988	208988	1	1	0.0128999	1	0.0472453	1	0.0840481	TRUE	Znrf2
chr2	34774391	34774391	-0.113611	Hypo	0.113611	107690	138902	138902	1	1	0.0129055	1	0.0472537	1	0.0840481	TRUE	Hspa5
chr7	70357854	70357873	-0.113598	Hypo	0.227196	176504	227126	227127	2	3	0.00066377	1	0.00277331	1	0.0356432	TRUE	Nr2f2
chr13	41338730	41338730	-0.113595	Hypo	0.113595	50419	48737	48737	1	1	0.0129196	1	0.0472763	1	0.0840849	TRUE	Nedd9
chr19	46081376	46081376	-0.113583	Hypo	0.113583	102715	115659	115659	1	1	0.0129291	1	0.0472881	1	0.0841165	TRUE	Nolc1
chr4	151739072	151739072	-0.113573	Hypo	0.113573	144409	186071	186071	1	1	0.0129387	1	0.0473027	1	0.0841165	TRUE	Camta1
chr10	4356610	4356610	-0.113566	Hypo	0.113566	13494	526	526	1	1	0.0129449	1	0.0473129	1	0.0841165	TRUE	Akap12
chr13	61439622	61439622	-0.113565	Hypo	0.113565	52839	51838	51838	1	1	0.0129455	1	0.047314	1	0.0841165	TRUE	CT030645.3
chr15	91401873	91401873	-0.11356	Hypo	0.11356	72027	75928	75928	1	1	0.0129511	1	0.0473213	1	0.0841258	TRUE	Slc2a13
chr13	29274598	29274598	-0.113554	Hypo	0.113554	49345	47377	47377	1	1	0.0129573	1	0.0473281	1	0.0841386	TRUE	Cdkal1
chr5	123029214	123029214	-0.113533	Hypo	0.113533	154938	199301	199301	1	3	0.0129798	1	0.047363	1	0.0842575	TRUE	Orai1
chr4	152028721	152028721	-0.113503	Hypo	0.113503	144468	186148	186148	1	2	0.0130097	1	0.0474018	1	0.0843289	TRUE	Tas1r1
chr7	142120853	142120853	-0.113497	Hypo	0.113497	183933	236701	236701	1	1	0.0130142	1	0.0474069	1	0.0843289	TRUE	Gm32786
chr7	13006496	13006496	-0.113495	Hypo	0.113495	171118	219969	219969	1	1	0.0130153	1	0.0474086	1	0.0843289	TRUE	Trim28
chr7	13006496	13006496	-0.113495	Hypo	0.113495	171118	219969	219969	1	1	0.0130153	1	0.0474086	1	0.0843289	TRUE	Zbtb45
chr2	31636585	31636585	-0.113493	Hypo	0.113493	107052	138058	138058	1	1	0.0130181	1	0.0474114	1	0.0843289	TRUE	Gm13425
chr17	64622352	64622352	-0.113491	Hypo	0.113491	88733	97712	97712	1	3	0.0130204	1	0.0474159	1	0.0843289	TRUE	Man2a1
chr14	64325240	64325240	-0.113466	Hypo	0.113466	61798	63205	63205	1	1	0.0130406	1	0.0474423	1	0.0844109	TRUE	Msra
chr9	58198341	58198341	-0.113463	Hypo	0.113463	200484	257767	257767	1	5	0.0130446	1	0.0474491	1	0.0844109	TRUE	Islr2
chr9	58198341	58198341	-0.113463	Hypo	0.113463	200484	257767	257767	1	5	0.0130446	1	0.0474491	1	0.0844109	TRUE	Islr
chr12	28633031	28633031	-0.113461	Hypo	0.113461	40340	35900	35900	1	1	0.0130457	1	0.0474502	1	0.0844109	TRUE	Rps7
chr8	70087116	70087116	-0.113447	Hypo	0.113447	188920	243043	243043	1	4	0.0130586	1	0.0474711	1	0.0844674	TRUE	Hapln4
chr1	54708155	54708155	-0.113381	Hypo	0.113381	2744	120985	120985	1	2	0.0131189	1	0.047569	1	0.0847454	TRUE	4930444A19Rik
chr1	54708155	54708155	-0.113381	Hypo	0.113381	2744	120985	120985	1	2	0.0131189	1	0.047569	1	0.0847454	TRUE	Ankrd44
chr10	83633706	83633706	-0.113378	Hypo	0.113378	20155	9725	9725	1	1	0.0131223	1	0.0475724	1	0.0847454	TRUE	Appl2
chr9	64589529	64589529	-0.113366	Hypo	0.113366	201386	258873	258873	1	2	0.013133	1	0.0475887	1	0.0847834	TRUE	Megf11
chr2	25278467	25278467	-0.113339	Hypo	0.113339	105844	136469	136469	1	1	0.0131634	1	0.0476287	1	0.0848645	TRUE	Anapc2
chr1	4525228	4525228	-0.113338	Hypo	0.113338	57	117659	117659	1	3	0.0131645	1	0.0476304	1	0.0848645	TRUE	Gm7357
chr9	72826509	72826509	-0.113336	Hypo	0.113336	202254	259947	259947	1	1	0.0131667	1	0.0476338	1	0.0848645	TRUE	Prtg
chr13	52604190	52604190	-0.113313	Hypo	0.113313	51656	50309	50309	1	1	0.0131909	1	0.0476704	1	0.0848853	TRUE	Syk
chr5	135113773	135113773	-0.113306	Hypo	0.113306	156293	201052	201052	1	2	0.0131954	1	0.0476749	1	0.0848853	TRUE	Mlxipl
chr8	27104018	27104018	-0.113294	Hypo	0.113294	186473	240004	240004	1	2	0.0132101	1	0.0476946	1	0.0849248	TRUE	Adgra2
chr19	10191519	10191519	-0.113281	Hypo	0.113281	99224	111235	111235	1	3	0.0132225	1	0.047712	1	0.0849771	TRUE	Fads1
chr7	83084645	83084645	-0.113273	Hypo	0.113273	177615	228585	228585	1	2	0.0132298	1	0.0477216	1	0.0849968	TRUE	A530021J07Rik
chr13	5857979	5857979	-0.113248	Hypo	0.113248	47775	45362	45362	1	1	0.013254	1	0.0477644	1	0.0850446	TRUE	1700016G22Rik
chr2	24677348	24677348	-0.11324	Hypo	0.11324	105714	136275	136275	1	1	0.0132579	1	0.0477711	1	0.0850446	TRUE	Cacna1b
chr11	61208596	61208596	-0.11324	Hypo	0.11324	29359	21498	21498	1	2	0.0132585	1	0.0477711	1	0.0850446	TRUE	Aldh3a1
chr16	84714248	84714248	-0.113229	Hypo	0.113229	79693	85756	85756	1	3	0.0132709	1	0.0477869	1	0.0850967	TRUE	Mir155hg
chr1	52991492	52991492	-0.1132	Hypo	0.1132	2640	120860	120860	1	1	0.0133019	1	0.0478376	1	0.0852622	TRUE	1700019D03Rik
chr2	156696859	156696859	-0.113197	Hypo	0.113197	117818	151599	151599	1	1	0.0133052	1	0.0478421	1	0.0852622	TRUE	Dlgap4
chr17	28259456	28259456	-0.113185	Hypo	0.113185	84244	91677	91677	1	1	0.0133193	1	0.047859	1	0.0853251	TRUE	Ppard
chr19	3709679	3709679	-0.113163	Hypo	0.113163	97870	109265	109265	1	1	0.0133401	1	0.0478894	1	0.0854038	TRUE	1810055G02Rik
chr5	145122669	145122669	-0.113145	Hypo	0.113145	157954	203272	203272	1	1	0.0133615	1	0.0479215	1	0.0854586	TRUE	Arpc1b
chr7	107747580	107747580	-0.113131	Hypo	0.113131	179957	231569	231569	1	1	0.0133762	1	0.047944	1	0.0854702	TRUE	Ppfibp2
chr11	83449621	83449621	-0.113131	Hypo	0.113131	32590	25769	25769	1	1	0.0133762	1	0.047944	1	0.0854702	TRUE	Mmp28
chr14	54993448	54993448	-0.113113	Hypo	0.113113	60642	61688	61688	1	1	0.0133976	1	0.0479755	1	0.0855795	TRUE	Myh7
chr15	27582953	27582953	-0.113099	Hypo	0.113099	66511	68902	68902	1	1	0.0134133	1	0.0479958	1	0.0855988	TRUE	Ank
chr11	105986061	105986061	-0.113091	Hypo	0.113091	36175	30531	30531	1	3	0.013424	1	0.0480115	1	0.0855988	TRUE	Ace
chr12	3779631	3779631	-0.113071	Hypo	0.113071	38976	34210	34210	1	1	0.0134409	1	0.0480442	1	0.085646	TRUE	Dtnb
chr8	87695505	87695505	-0.113069	Hypo	0.113069	190696	245433	245433	1	2	0.0134432	1	0.0480487	1	0.085646	TRUE	Zfp423
chr9	78943624	78943624	-0.113052	Hypo	0.113052	202770	260593	260593	1	1	0.0134617	1	0.0480774	1	0.0857155	TRUE	AC156164.2
chr8	69894240	69894240	-0.113049	Hypo	0.113049	188881	242987	242987	1	4	0.0134685	1	0.0480842	1	0.0857312	TRUE	Ndufa13
chr8	69894240	69894240	-0.113049	Hypo	0.113049	188881	242987	242987	1	4	0.0134685	1	0.0480842	1	0.0857312	TRUE	Yjefn3
chr4	132224272	132224272	-0.113037	Hypo	0.113037	141286	182016	182016	1	1	0.0134809	1	0.0481039	1	0.0857828	TRUE	Gmeb1
chr5	9375766	9375766	-0.113022	Hypo	0.113022	145697	187707	187707	1	2	0.0135011	1	0.0481343	1	0.0858025	TRUE	Mir879
chr5	9375766	9375766	-0.113022	Hypo	0.113022	145697	187707	187707	1	2	0.0135011	1	0.0481343	1	0.0858025	TRUE	9330182L06Rik
chr10	41385943	41385943	-0.112993	Hypo	0.112993	15873	3974	3974	1	2	0.0135299	1	0.0481754	1	0.0859576	TRUE	Ak9
chr9	90170138	90170138	-0.112968	Hypo	0.112968	203355	261326	261326	1	1	0.0135586	1	0.0482187	1	0.0860462	TRUE	Adamts7
chr2	160585224	160585224	-0.112963	Hypo	0.112963	118291	152219	152219	1	1	0.0135631	1	0.048226	1	0.0860462	TRUE	Gm14221
chr5	128820554	128820554	-0.112962	Hypo	0.112962	155672	200236	200236	1	1	0.0135653	1	0.04823	1	0.0860462	TRUE	Rimbp2
chr18	38882440	38882440	-0.112947	Hypo	0.112947	93783	104220	104220	1	1	0.0135839	1	0.0482525	1	0.0860801	TRUE	Fgf1
chr18	38882440	38882440	-0.112947	Hypo	0.112947	93783	104220	104220	1	1	0.0135839	1	0.0482525	1	0.0860801	TRUE	Arhgap26
chr10	80395460	80395553	-0.112945	Hypo	0.338834	19458	8700	8702	3	3	0.000224634	1	0.000826475	1	0.0298082	TRUE	Mbd3
chr5	135424588	135424588	-0.112937	Hypo	0.112937	156350	201129	201129	1	1	0.0135935	1	0.0482694	1	0.0860801	TRUE	Hip1
chr1	74409984	74409984	-0.112935	Hypo	0.112935	4226	122895	122895	1	3	0.0135952	1	0.0482716	1	0.0860801	TRUE	Vil1
chr9	45402476	45402476	-0.112919	Hypo	0.112919	199044	255906	255906	1	1	0.0136076	1	0.048293	1	0.0860801	TRUE	Fxyd2
chr7	31151886	31151886	-0.112912	Hypo	0.112912	173634	223377	223377	1	2	0.0136115	1	0.0483003	1	0.0860801	TRUE	G630030J09Rik
chr7	31151886	31151886	-0.112912	Hypo	0.112912	173634	223377	223377	1	2	0.0136115	1	0.0483003	1	0.0860801	TRUE	Gramd1a
chr18	25160405	25160405	-0.112909	Hypo	0.112909	92349	102117	102117	1	1	0.0136137	1	0.0483032	1	0.0860801	TRUE	Tpgs2
chr8	66512877	66512877	-0.112887	Hypo	0.112887	188656	242696	242696	1	1	0.0136447	1	0.0483493	1	0.0861409	TRUE	Tktl2
chr9	122631986	122631986	-0.112885	Hypo	0.112885	206805	265893	265893	1	2	0.0136464	1	0.0483527	1	0.0861409	TRUE	9530059O14Rik
chr3	81924440	81924440	-0.112885	Hypo	0.112885	125198	160935	160935	1	2	0.0136464	1	0.0483527	1	0.0861409	TRUE	Gm9989
chrX	136666520	136666581	-0.112856	Hypo	0.225713	216461	277430	277431	2	3	0.000695297	1	0.00283411	1	0.0360608	TRUE	Tceal3
chr6	47521749	47521749	-0.112844	Hypo	0.112844	161496	207739	207739	1	1	0.0136875	1	0.0484152	1	0.0862463	TRUE	Cul1
chr12	108258988	108258988	-0.112829	Hypo	0.112829	46244	43247	43247	1	1	0.013701	1	0.0484343	1	0.086257	TRUE	Ccdc85c
chr17	25089503	25089503	-0.112827	Hypo	0.112827	83417	90482	90482	1	1	0.0137027	1	0.0484377	1	0.086257	TRUE	Ift140
chr1	61475084	61475084	-0.112814	Hypo	0.112814	3305	121691	121691	1	2	0.0137134	1	0.048458	1	0.086257	TRUE	Gm28449
chr6	28872063	28872159	-0.11281	Hypo	0.22562	159936	205767	205768	2	2	0.000696423	1	0.00283636	1	0.0360608	TRUE	Snd1
chr2	166143034	166143034	-0.112807	Hypo	0.112807	119123	153322	153322	1	1	0.0137213	1	0.0484698	1	0.086257	TRUE	Sulf2
chr5	34326564	34326564	-0.112796	Hypo	0.112796	147381	189817	189817	1	1	0.0137365	1	0.0484873	1	0.086257	TRUE	Cfap99
chr5	34326564	34326564	-0.112796	Hypo	0.112796	147381	189817	189817	1	1	0.0137365	1	0.0484873	1	0.086257	TRUE	Gm43458
chr1	164374760	164374760	-0.112779	Hypo	0.112779	10437	130646	130646	1	1	0.0137534	1	0.0485143	1	0.0862912	TRUE	Nme7
chr5	38138775	38138775	-0.112762	Hypo	0.112762	147955	190578	190578	1	2	0.0137697	1	0.0485391	1	0.0863394	TRUE	Nsg1
chr1	155205595	155205595	-0.112752	Hypo	0.112752	9728	129739	129739	1	1	0.013777	1	0.0485531	1	0.0863476	TRUE	Stx6
chr18	22523524	22523524	-0.112729	Hypo	0.112729	92162	101889	101889	1	1	0.0138001	1	0.0485897	1	0.0863956	TRUE	Asxl3
chr1	6857563	6857563	-0.112726	Hypo	0.112726	174	117800	117800	1	1	0.0138029	1	0.0485937	1	0.0863956	TRUE	St18
chr9	45693965	45693965	-0.112723	Hypo	0.112723	199080	255948	255948	1	1	0.013804	1	0.0485976	1	0.0863956	TRUE	Dscaml1
chr6	64615917	64615917	-0.112722	Hypo	0.112722	162933	209564	209564	1	1	0.0138063	1	0.0486016	1	0.0863956	TRUE	Grid2
chr9	117074994	117074994	-0.112713	Hypo	0.112713	206011	264871	264871	1	1	0.0138136	1	0.0486134	1	0.0864085	TRUE	Rbms3
chr8	70406871	70406871	-0.112696	Hypo	0.112696	189014	243171	243171	1	1	0.0138311	1	0.0486387	1	0.086428	TRUE	Crtc1
chr14	41005001	41005001	-0.112692	Hypo	0.112692	59372	59990	59990	1	2	0.0138356	1	0.0486449	1	0.086428	TRUE	Fam213a
chr8	84688837	84688837	-0.112688	Hypo	0.112688	190320	244920	244920	1	4	0.0138373	1	0.0486483	1	0.086428	TRUE	Trmt1
chr2	181657088	181657088	-0.112673	Hypo	0.112673	121006	155750	155750	1	2	0.0138541	1	0.0486725	1	0.086428	TRUE	Gm29797
chr15	76124398	76124398	-0.112654	Hypo	0.112654	69488	72575	72575	1	1	0.0138744	1	0.0487001	1	0.08647	TRUE	BC024139
chr13	112005570	112005570	-0.112638	Hypo	0.112638	56334	56241	56241	1	2	0.0138941	1	0.048726	1	0.0865423	TRUE	Gm15323
chr1	132104469	132104469	-0.112638	Hypo	0.112638	7927	127512	127512	1	1	0.0138947	1	0.0487265	1	0.0865423	TRUE	Gm37120
chr11	51995190	51995190	-0.112629	Hypo	0.112629	28117	19896	19896	1	1	0.0139065	1	0.0487412	1	0.086583	TRUE	Ube2b
chr11	51995190	51995190	-0.112629	Hypo	0.112629	28117	19896	19896	1	1	0.0139065	1	0.0487412	1	0.086583	TRUE	Gm26551
chr5	98476149	98476149	-0.112625	Hypo	0.112625	151448	194826	194826	1	2	0.0139099	1	0.0487468	1	0.086583	TRUE	1700007G11Rik
chr9	88122707	88122707	-0.11259	Hypo	0.11259	203215	261139	261139	1	1	0.0139482	1	0.048798	1	0.0867084	TRUE	Gm2324
chr5	88527817	88527817	-0.11256	Hypo	0.11256	150774	193945	193945	1	2	0.0139848	1	0.0488549	1	0.0868033	TRUE	Jchain
chr7	44744736	44744736	-0.112536	Hypo	0.112536	174597	224614	224614	1	2	0.0140174	1	0.0488999	1	0.0869275	TRUE	Zfp473
chr3	137290248	137290248	-0.112506	Hypo	0.112506	130286	167491	167491	1	2	0.0140557	1	0.0489512	1	0.0870299	TRUE	Gm567
chr5	23165007	23165007	-0.112499	Hypo	0.112499	146173	188257	188257	1	1	0.0140613	1	0.0489636	1	0.0870378	TRUE	Lhfpl3
chr7	6132861	6133002	-0.112483	Hypo	0.224965	170720	219416	219417	2	2	0.000715565	1	0.00286113	1	0.0365782	TRUE	Zfp787
chr4	154064419	154064419	-0.11247	Hypo	0.11247	144798	186571	186571	1	1	0.0141007	1	0.049021	1	0.0871277	TRUE	Trp73
chr3	79520282	79520282	-0.112469	Hypo	0.112469	125097	160804	160804	1	1	0.0141024	1	0.0490238	1	0.0871277	TRUE	Fnip2
chr2	93446750	93446750	-0.112464	Hypo	0.112464	112658	145073	145073	1	2	0.0141064	1	0.0490306	1	0.0871277	TRUE	Cd82
chr11	75333985	75333985	-0.112449	Hypo	0.112449	31329	24103	24103	1	1	0.0141221	1	0.0490519	1	0.0871487	TRUE	Rpa1
chr7	132417085	132417085	-0.112448	Hypo	0.112448	182666	235088	235088	1	1	0.0141238	1	0.0490542	1	0.0871487	TRUE	Fgfr2
chr7	78914424	78914424	-0.112444	Hypo	0.112444	176982	227717	227717	1	2	0.0141272	1	0.0490598	1	0.0871487	TRUE	Isg20
chr6	32564121	32564121	-0.112436	Hypo	0.112436	160435	206470	206470	1	1	0.0141385	1	0.0490773	1	0.0871722	TRUE	Plxna4
chr2	151548318	151548318	-0.112421	Hypo	0.112421	116983	150458	150458	1	1	0.0141525	1	0.0491021	1	0.0871722	TRUE	Fkbp1a
chr3	89433878	89433878	-0.112417	Hypo	0.112417	126162	162238	162238	1	2	0.014157	1	0.0491094	1	0.0871722	TRUE	Pygo2
chr6	125226541	125226541	-0.112409	Hypo	0.112409	168013	215895	215895	1	1	0.0141644	1	0.0491223	1	0.0871722	TRUE	Tapbpl
chr6	125226541	125226541	-0.112409	Hypo	0.112409	168013	215895	215895	1	1	0.0141644	1	0.0491223	1	0.0871722	TRUE	Vamp1
chr8	120298917	120298917	-0.1124	Hypo	0.1124	194003	249566	249566	1	1	0.0141767	1	0.0491364	1	0.0871722	TRUE	Gse1
chr8	120298917	120298917	-0.1124	Hypo	0.1124	194003	249566	249566	1	1	0.0141767	1	0.0491364	1	0.0871722	TRUE	Gm20388
chr7	130819096	130819096	-0.1124	Hypo	0.1124	182489	234867	234867	1	1	0.0141767	1	0.049137	1	0.0871722	TRUE	Btbd16
chr7	130819096	130819096	-0.1124	Hypo	0.1124	182489	234867	234867	1	1	0.0141767	1	0.049137	1	0.0871722	TRUE	Fgfr2
chr11	77476451	77476451	-0.112399	Hypo	0.112399	31722	24630	24630	1	2	0.0141773	1	0.0491381	1	0.0871722	TRUE	Ankrd13b
chr8	94998451	94998451	-0.112389	Hypo	0.112389	191505	246460	246460	1	1	0.0141863	1	0.0491538	1	0.0871904	TRUE	Adgrg1
chr7	107606813	107606813	-0.112362	Hypo	0.112362	179941	231547	231547	1	2	0.0142133	1	0.0491972	1	0.0872215	TRUE	Ppfibp2
chr14	20756078	20756078	-0.112357	Hypo	0.112357	57589	57784	57784	1	1	0.0142173	1	0.0492023	1	0.0872215	TRUE	Camk2g
chr8	27447646	27447646	-0.112351	Hypo	0.112351	186529	240087	240087	1	2	0.0142263	1	0.0492152	1	0.0872215	TRUE	Gm45861
chr8	22661440	22661440	-0.112314	Hypo	0.112314	185924	239280	239280	1	2	0.0142595	1	0.0492687	1	0.0872646	TRUE	Ikbkb
chr15	12456974	12456974	-0.112277	Hypo	0.112277	65825	68106	68106	1	1	0.0143006	1	0.0493267	1	0.0873823	TRUE	Pdzd2
chr12	99297345	99297345	-0.112265	Hypo	0.112265	45072	41770	41770	1	1	0.0143135	1	0.0493425	1	0.087408	TRUE	Foxn3
chr1	174051247	174051247	-0.112238	Hypo	0.112238	11462	131976	131976	1	1	0.0143456	1	0.0493869	1	0.0875772	TRUE	Olfr432
chr11	79793418	79793418	-0.112234	Hypo	0.112234	32181	25245	25245	1	3	0.0143518	1	0.0493948	1	0.0875794	TRUE	9130204K15Rik
chr11	103171819	103171819	-0.112228	Hypo	0.112228	35814	30081	30081	1	1	0.0143592	1	0.0494038	1	0.0875794	TRUE	Fmnl1
chrX	21214352	21214352	-0.112228	Hypo	0.112228	208748	268255	268255	1	1	0.0143592	1	0.0494038	1	0.0875794	TRUE	4930453H23Rik
chr17	25876985	25876985	-0.112215	Hypo	0.112215	83653	90831	90831	1	1	0.0143715	1	0.0494213	1	0.0875892	TRUE	Mettl26
chr17	25876985	25876985	-0.112215	Hypo	0.112215	83653	90831	90831	1	1	0.0143715	1	0.0494213	1	0.0875892	TRUE	Gm26694
chr9	102843808	102843808	-0.112209	Hypo	0.112209	204259	262453	262453	1	1	0.0143744	1	0.0494269	1	0.0875892	TRUE	Ryk
chr7	43676628	43676628	-0.112205	Hypo	0.112205	174357	224291	224291	1	3	0.0143783	1	0.0494337	1	0.0875892	TRUE	Ctu1
chr7	141101647	141101647	-0.112185	Hypo	0.112185	183685	236343	236343	1	1	0.0144014	1	0.0494652	1	0.0876287	TRUE	Ano9
chr2	154381096	154381096	-0.112179	Hypo	0.112179	117472	151130	151130	1	1	0.0144104	1	0.0494753	1	0.0876287	TRUE	Snta1
chr16	4297520	4297520	-0.112174	Hypo	0.112174	74185	78836	78836	1	1	0.0144149	1	0.0494809	1	0.0876287	TRUE	Adcy9
chr6	31100308	31100308	-0.112157	Hypo	0.112157	160293	206279	206279	1	3	0.0144368	1	0.0495097	1	0.0877026	TRUE	Lncpint
chr5	110693463	110693463	-0.112145	Hypo	0.112145	152765	196461	196461	1	1	0.0144509	1	0.0495305	1	0.0877375	TRUE	Ep400
chr5	104101807	104101807	-0.112131	Hypo	0.112131	152021	195536	195536	1	1	0.0144718	1	0.0495541	1	0.087784	TRUE	Sparcl1
chr2	93304122	93304122	-0.112113	Hypo	0.112113	112637	145046	145046	1	1	0.0144926	1	0.0495789	1	0.087814	TRUE	Tspan18
chr17	6744560	6744560	-0.11211	Hypo	0.11211	81594	88194	88194	1	1	0.0144943	1	0.0495823	1	0.087814	TRUE	Ezr
chr19	56722748	56722748	-0.112096	Hypo	0.112096	103730	116918	116918	1	2	0.0145055	1	0.0496009	1	0.0878329	TRUE	Adrb1
chr12	105617088	105617088	-0.112095	Hypo	0.112095	45951	42890	42890	1	1	0.0145067	1	0.0496031	1	0.0878329	TRUE	Atg2b
chr16	7224327	7224327	-0.112089	Hypo	0.112089	74446	79157	79157	1	1	0.0145174	1	0.0496183	1	0.0878329	TRUE	Rbfox1
chr10	122802334	122802334	-0.112078	Hypo	0.112078	23428	13856	13856	1	2	0.0145281	1	0.0496346	1	0.0878329	TRUE	Ppm1h
chr7	45552184	45552184	-0.112078	Hypo	0.112078	174889	225106	225106	1	1	0.0145281	1	0.0496346	1	0.0878329	TRUE	Plekha4
chr16	23150175	23150175	-0.112073	Hypo	0.112073	76100	81351	81351	1	1	0.0145326	1	0.0496414	1	0.0878329	TRUE	Adipoq
chr10	105522655	105522655	-0.112053	Hypo	0.112053	21950	12005	12005	1	2	0.0145556	1	0.0496746	1	0.087873	TRUE	Tmtc2
chr5	53069350	53069350	-0.112033	Hypo	0.112033	148615	191350	191350	1	1	0.0145731	1	0.0497016	1	0.0879184	TRUE	Slc34a2
chr2	92386797	92386797	-0.11202	Hypo	0.11202	112517	144890	144890	1	3	0.014586	1	0.0497174	1	0.0879435	TRUE	Mapk8ip1
chr7	143194408	143194408	-0.112001	Hypo	0.112001	184139	237036	237036	1	1	0.0146114	1	0.0497489	1	0.0880165	TRUE	Kcnq1
chr10	43485178	43485178	-0.11199	Hypo	0.11199	16159	4333	4333	1	1	0.0146271	1	0.0497681	1	0.088085	TRUE	Bend3
chr15	102004321	102004321	-0.111978	Hypo	0.111978	73647	78062	78062	1	1	0.0146423	1	0.049794	1	0.0881499	TRUE	Krt8
chr4	118381441	118381441	-0.111968	Hypo	0.111968	139335	179488	179488	1	1	0.0146558	1	0.0498131	1	0.0881816	TRUE	Szt2
chr12	27160596	27160596	-0.111968	Hypo	0.111968	40267	35814	35814	1	6	0.0146564	1	0.0498142	1	0.0881816	TRUE	Gm9866
chr5	140065922	140065922	-0.111954	Hypo	0.111954	157283	202419	202419	1	1	0.014666	1	0.0498294	1	0.088186	TRUE	Mad1l1
chr10	126999697	126999697	-0.111941	Hypo	0.111941	23645	14117	14117	1	1	0.0146789	1	0.049848	1	0.0882142	TRUE	Ctdsp2
chr19	37158500	37158500	-0.111921	Hypo	0.111921	101496	114053	114053	1	1	0.0147048	1	0.0498846	1	0.088218	TRUE	Cpeb3
chr17	30571780	30571780	-0.11192	Hypo	0.11192	84714	92299	92299	1	2	0.0147048	1	0.0498846	1	0.088218	TRUE	Btbd9
chr2	27969380	27969380	-0.111918	Hypo	0.111918	106389	137186	137186	1	1	0.0147065	1	0.0498869	1	0.088218	TRUE	Col5a1
chrX	71816000	71816000	-0.111916	Hypo	0.111916	211869	271920	271920	1	2	0.0147093	1	0.0498914	1	0.088218	TRUE	Vma21
chr9	110462277	110462277	-0.11189	Hypo	0.11189	205403	264107	264107	1	2	0.0147352	1	0.0499302	1	0.0883271	TRUE	Klhl18
chr15	97816725	97816725	-0.111886	Hypo	0.111886	72639	76685	76685	1	1	0.014738	1	0.0499353	1	0.0883271	TRUE	Hdac7
chr1	157543261	157543261	-0.111858	Hypo	0.111858	9978	130057	130057	1	1	0.0147752	1	0.0499854	1	0.0884172	TRUE	Sec16b
chr13	30966384	30966384	-0.111832	Hypo	0.111832	49476	47529	47529	1	1	0.0148056	1	0.0500242	1	0.0885461	TRUE	Exoc2
chr7	125553970	125553970	-0.11182	Hypo	0.11182	181569	233556	233556	1	1	0.0148231	1	0.0500468	1	0.088624	TRUE	Il4ra
chr2	22667833	22667833	-0.111811	Hypo	0.111811	105577	136102	136102	1	1	0.0148349	1	0.0500603	1	0.088626	TRUE	Gad2
chr10	77946783	77946783	-0.111803	Hypo	0.111803	18865	7852	7852	1	1	0.014845	1	0.0500715	1	0.088626	TRUE	Trpm2
chr18	49817842	49817842	-0.111802	Hypo	0.111802	94455	105060	105060	1	2	0.0148456	1	0.0500721	1	0.088626	TRUE	1700065O20Rik
chr15	78672358	78672418	-0.1118	Hypo	0.2236	70095	73401	73402	2	3	0.000750471	1	0.00292813	1	0.0371694	TRUE	Elfn2
chr2	117153010	117153010	-0.111791	Hypo	0.111791	114191	146941	146941	1	1	0.0148597	1	0.0500957	1	0.0886836	TRUE	Spred1
chr11	93961021	93961021	-0.11178	Hypo	0.11178	33709	27188	27188	1	1	0.014872	1	0.0501115	1	0.0886933	TRUE	Gm20390
chr11	93961021	93961021	-0.11178	Hypo	0.11178	33709	27188	27188	1	1	0.014872	1	0.0501115	1	0.0886933	TRUE	Nme1
chr13	53131353	53131353	-0.111778	Hypo	0.111778	51724	50406	50406	1	2	0.0148737	1	0.0501132	1	0.0886933	TRUE	Ror2
chr6	84229167	84229167	-0.111763	Hypo	0.111763	164224	211139	211139	1	1	0.0148951	1	0.0501408	1	0.0886933	TRUE	Gm44127
chr8	20944558	20944558	-0.111757	Hypo	0.111757	185784	239100	239100	1	1	0.0149041	1	0.0501526	1	0.0886933	TRUE	AY761185
chr18	15640395	15640395	-0.11174	Hypo	0.11174	91890	101575	101575	1	1	0.014921	1	0.0501746	1	0.0886933	TRUE	Chst9
chr6	56878375	56878375	-0.111739	Hypo	0.111739	162643	209202	209202	1	1	0.0149221	1	0.0501762	1	0.0886933	TRUE	Fkbp9
chr11	98933298	98933298	-0.111738	Hypo	0.111738	34806	28684	28684	1	1	0.0149221	1	0.0501762	1	0.0886933	TRUE	Rara
chr4	118380419	118380419	-0.111737	Hypo	0.111737	139334	179487	179487	1	1	0.014925	1	0.0501802	1	0.0886933	TRUE	Szt2
chr19	7705142	7705142	-0.111732	Hypo	0.111732	98959	110851	110851	1	1	0.01493	1	0.0501869	1	0.0886933	TRUE	Slc22a19
chr10	86700410	86700410	-0.111731	Hypo	0.111731	20468	10110	10110	1	1	0.0149306	1	0.0501881	1	0.0886933	TRUE	Hsp90b1
chr17	36182366	36182366	-0.11172	Hypo	0.11172	86132	94428	94428	1	1	0.014948	1	0.0502089	1	0.0887179	TRUE	Gm20495
chr9	40101455	40101455	-0.111712	Hypo	0.111712	198173	254722	254722	1	2	0.0149582	1	0.0502224	1	0.0887261	TRUE	Olfr984
chr7	132026429	132026429	-0.111694	Hypo	0.111694	182622	235035	235035	1	1	0.0149784	1	0.0502506	1	0.0887565	TRUE	Fgfr2
chr13	37248944	37248944	-0.111674	Hypo	0.111674	49993	48170	48170	1	1	0.0149993	1	0.050277	1	0.0888357	TRUE	AC154595.1
chr10	97565716	97565716	-0.111655	Hypo	0.111655	21495	11454	11454	1	3	0.0150229	1	0.0503091	1	0.0888357	TRUE	Lum
chr8	117125395	117125395	-0.111653	Hypo	0.111653	193555	249005	249005	1	1	0.0150274	1	0.0503159	1	0.088836	TRUE	Gm20694
chr8	117125395	117125395	-0.111653	Hypo	0.111653	193555	249005	249005	1	1	0.0150274	1	0.0503159	1	0.088836	TRUE	Bco1
chr11	57832796	57832796	-0.11161	Hypo	0.11161	28729	20645	20645	1	2	0.0150792	1	0.0503885	1	0.0890471	TRUE	Hand1
chr4	95093480	95093480	-0.111582	Hypo	0.111582	137226	176798	176798	1	1	0.0151136	1	0.0504335	1	0.0891606	TRUE	Junos
chr7	34547251	34547251	-0.111562	Hypo	0.111562	173761	223524	223524	1	1	0.0151366	1	0.050469	1	0.0892705	TRUE	Gm12784
chr2	34822886	34822886	-0.111555	Hypo	0.111555	107701	138914	138914	1	1	0.0151428	1	0.0504774	1	0.0892742	TRUE	Fbxw2
chr2	28497669	28497669	-0.11153	Hypo	0.11153	106458	137266	137266	1	2	0.0151749	1	0.0505202	1	0.089325	TRUE	Gbgt1
chr2	20736788	20736788	-0.111529	Hypo	0.111529	105485	135992	135992	1	1	0.0151772	1	0.050523	1	0.089325	TRUE	Etl4
chr6	91271527	91271527	-0.111521	Hypo	0.111521	165170	212312	212312	1	1	0.0151873	1	0.0505366	1	0.0893486	TRUE	Fbln2
chr2	43986285	43986285	-0.111519	Hypo	0.111519	108388	139755	139755	1	1	0.0151901	1	0.0505399	1	0.0893486	TRUE	Arhgap15
chr9	43803608	43803608	-0.11151	Hypo	0.11151	198673	255375	255375	1	3	0.0152008	1	0.050554	1	0.0893525	TRUE	Nectin1
chr5	134309314	134309314	-0.111504	Hypo	0.111504	156112	200802	200802	1	1	0.0152042	1	0.0505591	1	0.0893525	TRUE	Gtf2i
chrX	166441052	166441070	-0.111491	Hypo	0.222981	219255	280743	280744	2	2	0.000770738	1	0.00295797	1	0.0372998	TRUE	Trappc2
chr9	47704122	47704122	-0.111478	Hypo	0.111478	199337	256290	256290	1	1	0.015234	1	0.0505985	1	0.0894524	TRUE	Cadm1
chr18	47019855	47019855	-0.111477	Hypo	0.111477	94323	104897	104897	1	1	0.0152357	1	0.0506007	1	0.0894524	TRUE	Commd10
chr14	50479619	50479619	-0.111475	Hypo	0.111475	60032	60857	60857	1	1	0.0152391	1	0.0506041	1	0.0894524	TRUE	Olfr741
chr14	53876546	53876546	-0.111455	Hypo	0.111455	60411	61363	61363	1	2	0.0152656	1	0.0506418	1	0.0895421	TRUE	Trav21-dv12
chr6	118085093	118085251	-0.111421	Hypo	0.222841	167075	214671	214672	2	3	0.000779183	1	0.0029681	1	0.0374277	TRUE	Mir7044
chr6	118085093	118085251	-0.111421	Hypo	0.222841	167075	214671	214672	2	3	0.000779183	1	0.0029681	1	0.0374277	TRUE	Rasgef1a
chr2	145583724	145583724	-0.111408	Hypo	0.111408	116545	149904	149904	1	1	0.0153202	1	0.0507173	1	0.0897701	TRUE	Slc24a3
chr9	21377862	21377862	-0.111403	Hypo	0.111403	196524	252700	252700	1	1	0.0153275	1	0.0507274	1	0.0897867	TRUE	Ilf3
chr15	33684361	33684361	-0.111389	Hypo	0.111389	66803	69248	69248	1	1	0.0153421	1	0.0507482	1	0.0898461	TRUE	Tspyl5
chr11	120259794	120259794	-0.111356	Hypo	0.111356	38553	33642	33642	1	1	0.0153782	1	0.0508006	1	0.0899583	TRUE	Bahcc1
chr12	80722392	80722392	-0.11135	Hypo	0.11135	43556	39854	39854	1	1	0.0153832	1	0.0508091	1	0.0899583	TRUE	Plekhd1
chr6	124962314	124962314	-0.111345	Hypo	0.111345	167916	215765	215765	1	1	0.0153861	1	0.0508136	1	0.0899583	TRUE	Cops7a
chr14	31417443	31417443	-0.111343	Hypo	0.111343	58745	59201	59201	1	3	0.0153883	1	0.0508181	1	0.0899583	TRUE	Sh3bp5
chr16	33889331	33889331	-0.111324	Hypo	0.111324	77166	82676	82676	1	1	0.0154114	1	0.0508462	1	0.0900307	TRUE	Itgb5
chr11	50943716	50943716	-0.111296	Hypo	0.111296	27971	19706	19706	1	2	0.0154418	1	0.0508901	1	0.0900898	TRUE	4933414I15Rik
chr3	135676166	135676166	-0.111296	Hypo	0.111296	130203	167394	167394	1	1	0.0154424	1	0.0508907	1	0.0900898	TRUE	Nfkb1
chr5	149206611	149206611	-0.111289	Hypo	0.111289	158519	203978	203978	1	1	0.0154497	1	0.0509014	1	0.0901062	TRUE	Uspl1
chr4	137942318	137942318	-0.11128	Hypo	0.11128	142470	183601	183601	1	1	0.0154598	1	0.0509149	1	0.0901193	TRUE	Ece1
chr6	88731331	88731331	-0.111277	Hypo	0.111277	164791	211849	211849	1	1	0.0154609	1	0.0509177	1	0.0901193	TRUE	Mgll
chr15	102667851	102667851	-0.111264	Hypo	0.111264	73822	78312	78312	1	3	0.0154829	1	0.0509459	1	0.0901947	TRUE	Atp5g2
chr16	20640707	20640707	-0.111246	Hypo	0.111246	75727	80851	80851	1	2	0.015502	1	0.0509763	1	0.0902234	TRUE	Ece2
chr16	65526106	65526106	-0.11124	Hypo	0.11124	78979	84920	84920	1	2	0.0155077	1	0.0509841	1	0.0902234	TRUE	Pou1f1
chr8	83233508	83233508	-0.111235	Hypo	0.111235	190064	244568	244568	1	1	0.0155139	1	0.0509931	1	0.0902234	TRUE	Tbc1d9
chr7	44467016	44467016	-0.111229	Hypo	0.111229	174519	224502	224502	1	2	0.015524	1	0.0510067	1	0.0902234	TRUE	Aspdh
chr7	19677445	19677445	-0.111227	Hypo	0.111227	171908	221021	221021	1	1	0.0155307	1	0.0510134	1	0.0902234	TRUE	Apoc2
chr7	19677445	19677445	-0.111227	Hypo	0.111227	171908	221021	221021	1	1	0.0155307	1	0.0510134	1	0.0902234	TRUE	Gm44805
chr16	32519884	32519884	-0.111226	Hypo	0.111226	76986	82442	82442	1	1	0.0155313	1	0.0510157	1	0.0902234	TRUE	Zdhhc19
chr3	121480734	121480734	-0.111222	Hypo	0.111222	129138	166083	166083	1	3	0.0155352	1	0.051023	1	0.0902234	TRUE	Slc44a3
chr13	100695934	100695934	-0.111216	Hypo	0.111216	55450	55178	55178	1	1	0.0155443	1	0.0510359	1	0.0902234	TRUE	Ccdc125
chr2	33018564	33018564	-0.11121	Hypo	0.11121	107451	138613	138613	1	1	0.015551	1	0.0510466	1	0.0902234	TRUE	Garnl3
chr15	84214281	84214281	-0.11121	Hypo	0.11121	71233	74924	74924	1	1	0.015551	1	0.0510466	1	0.0902234	TRUE	Samm50
chr5	88664775	88664775	-0.111191	Hypo	0.111191	150790	193972	193972	1	1	0.0155651	1	0.0510703	1	0.0902526	TRUE	Grsf1
chr10	80404394	80404394	-0.111184	Hypo	0.111184	19461	8707	8707	1	1	0.0155747	1	0.0510815	1	0.0902558	TRUE	Uqcr11
chr12	112593134	112593134	-0.111177	Hypo	0.111177	47066	44497	44497	1	1	0.0155848	1	0.0510917	1	0.0902784	TRUE	Inf2
chr5	134522783	134522783	-0.111151	Hypo	0.111151	156162	200876	200876	1	2	0.0156186	1	0.0511361	1	0.0904054	TRUE	Clip2
chr14	121599561	121599561	-0.111136	Hypo	0.111136	64996	67088	67088	1	1	0.0156355	1	0.0511604	1	0.0904115	TRUE	Dock9
chr5	121685471	121685471	-0.111134	Hypo	0.111134	154604	198865	198865	1	1	0.0156371	1	0.0511632	1	0.0904115	TRUE	Brap
chr11	68951128	68951128	-0.111131	Hypo	0.111131	30140	22489	22489	1	1	0.0156377	1	0.0511654	1	0.0904115	TRUE	Arhgef15
chr8	69886054	69886054	-0.111125	Hypo	0.111125	188876	242976	242976	1	1	0.0156439	1	0.0511727	1	0.0904174	TRUE	Cilp2
chr7	45619701	45619701	-0.111121	Hypo	0.111121	174914	225144	225144	1	1	0.0156484	1	0.0511812	1	0.0904174	TRUE	Fut1
chr3	90061647	90061647	-0.111113	Hypo	0.111113	126306	162416	162416	1	1	0.0156574	1	0.0511924	1	0.0904174	TRUE	4933434E20Rik
chr15	99723244	99723244	-0.111109	Hypo	0.111109	73116	77357	77357	1	2	0.0156614	1	0.0511998	1	0.0904174	TRUE	Gm16537
chr15	99723244	99723244	-0.111109	Hypo	0.111109	73116	77357	77357	1	2	0.0156614	1	0.0511998	1	0.0904174	TRUE	Gpd1
chr10	94040136	94040136	-0.111072	Hypo	0.111072	21106	10943	10943	1	1	0.0157053	1	0.0512645	1	0.090514	TRUE	Fgd6
chr9	22114086	22114086	-0.111069	Hypo	0.111069	196703	252954	252954	1	4	0.015712	1	0.0512735	1	0.0905269	TRUE	Elof1
chr18	77870448	77870448	-0.11104	Hypo	0.11104	96885	108047	108047	1	2	0.0157402	1	0.0513124	1	0.0906528	TRUE	Pstpip2
chr9	106897348	106897348	-0.111038	Hypo	0.111038	204727	263098	263098	1	1	0.0157436	1	0.0513163	1	0.0906528	TRUE	Dock3
chr17	36852531	36852531	-0.11103	Hypo	0.11103	86202	94525	94525	1	2	0.0157526	1	0.0513276	1	0.0906559	TRUE	Trim26
chr15	84951412	84951412	-0.11102	Hypo	0.11102	71359	75081	75081	1	2	0.0157621	1	0.0513394	1	0.0906717	TRUE	5031439G07Rik
chr17	48038247	48038247	-0.111017	Hypo	0.111017	87491	96215	96215	1	1	0.0157644	1	0.0513428	1	0.0906717	TRUE	1700122O11Rik
chr6	115824172	115824172	-0.111009	Hypo	0.111009	166836	214368	214368	1	1	0.0157717	1	0.0513557	1	0.0906877	TRUE	Efcab12
chr1	172476526	172476526	-0.110986	Hypo	0.110986	11325	131794	131794	1	1	0.0158032	1	0.0513968	1	0.0908031	TRUE	Slamf9
chr2	91712144	91712144	-0.110978	Hypo	0.110978	112400	144735	144735	1	4	0.0158145	1	0.0514103	1	0.0908031	TRUE	Harbi1
chr4	154524255	154524255	-0.110932	Hypo	0.110932	144902	186698	186698	1	2	0.0158747	1	0.0514908	1	0.0909236	TRUE	Prdm16
chr12	112800412	112800412	-0.110895	Hypo	0.110895	47127	44577	44577	1	1	0.0159254	1	0.0515618	1	0.0910473	TRUE	Ahnak2
chr9	47615164	47615164	-0.110877	Hypo	0.110877	199324	256276	256276	1	1	0.0159479	1	0.051595	1	0.0910947	TRUE	Cadm1
chr1	66412757	66412757	-0.110874	Hypo	0.110874	3727	122261	122261	1	1	0.0159519	1	0.0515995	1	0.0910947	TRUE	Map2
chr11	5061082	5061082	-0.110843	Hypo	0.110843	24843	15753	15753	1	1	0.0159862	1	0.0516485	1	0.0912387	TRUE	Gas2l1
chr1	143744007	143744007	-0.110833	Hypo	0.110833	9093	128976	128976	1	1	0.0160025	1	0.0516676	1	0.0912537	TRUE	Glrx2
chr7	127731468	127731468	-0.110813	Hypo	0.110813	182093	234317	234317	1	1	0.0160262	1	0.0517031	1	0.0913103	TRUE	Ctf2
chr2	35953245	35953245	-0.11081	Hypo	0.11081	107919	139178	139178	1	1	0.0160318	1	0.0517098	1	0.0913164	TRUE	Ttll11
chr6	29319419	29319419	-0.11079	Hypo	0.11079	160006	205869	205869	1	3	0.0160543	1	0.0517408	1	0.0913858	TRUE	Fam71f1
chr3	59259498	59259498	-0.110787	Hypo	0.110787	124144	159662	159662	1	1	0.0160577	1	0.0517447	1	0.0913858	TRUE	Med12l
chr3	59259498	59259498	-0.110787	Hypo	0.110787	124144	159662	159662	1	1	0.0160577	1	0.0517447	1	0.0913858	TRUE	P2ry12
chr13	59656043	59656043	-0.110787	Hypo	0.110787	52652	51601	51601	1	1	0.0160577	1	0.0517447	1	0.0913858	TRUE	Golm1
chr16	18555210	18555210	-0.110772	Hypo	0.110772	75488	80532	80532	1	4	0.016078	1	0.0517718	1	0.0914486	TRUE	Gnb1l
chr10	85658351	85658351	-0.110768	Hypo	0.110768	20376	10002	10002	1	1	0.0160825	1	0.0517768	1	0.0914486	TRUE	Btbd11
chr9	118559594	118559594	-0.110745	Hypo	0.110745	206110	264989	264989	1	1	0.0161123	1	0.0518117	1	0.0915923	TRUE	Golga4
chr4	154016993	154016993	-0.110717	Hypo	0.110717	144781	186548	186548	1	1	0.0161512	1	0.0518618	1	0.0916384	TRUE	Lrrc47
chr19	10248296	10248296	-0.110704	Hypo	0.110704	99250	111270	111270	1	2	0.0161709	1	0.0518855	1	0.0916384	TRUE	Dagla
chr7	144898667	144898667	-0.110677	Hypo	0.110677	184368	237351	237351	1	1	0.0162091	1	0.0519311	1	0.0917307	TRUE	Fgf15
chr15	10711681	10711681	-0.110667	Hypo	0.110667	65685	67925	67925	1	1	0.0162176	1	0.051944	1	0.0917307	TRUE	Rai14
chr6	128339398	128339398	-0.110645	Hypo	0.110645	168422	216413	216413	1	1	0.0162441	1	0.0519812	1	0.0918189	TRUE	Tulp3
chr12	89774847	89774847	-0.110638	Hypo	0.110638	44637	41250	41250	1	1	0.0162502	1	0.0519902	1	0.0918279	TRUE	Nrxn3
chr19	41332770	41332770	-0.11062	Hypo	0.11062	101912	114592	114592	1	3	0.0162643	1	0.0520094	1	0.0918709	TRUE	Pik3ap1
chr3	88445305	88445305	-0.110615	Hypo	0.110615	125889	161815	161815	1	1	0.0162683	1	0.052015	1	0.0918709	TRUE	Sema4a
chr14	66108128	66108128	-0.110611	Hypo	0.110611	62013	63487	63487	1	1	0.0162716	1	0.0520189	1	0.0918709	TRUE	Ephx2
chr7	96383383	96383383	-0.110579	Hypo	0.110579	178295	229398	229398	1	1	0.0163156	1	0.0520747	1	0.091901	TRUE	Tenm4
chr2	119520666	119520666	-0.110577	Hypo	0.110577	114476	147328	147328	1	2	0.0163184	1	0.0520797	1	0.091901	TRUE	Exd1
chr4	62656791	62656791	-0.110557	Hypo	0.110557	135751	175096	175096	1	1	0.0163431	1	0.0521113	1	0.0919111	TRUE	Rgs3
chr11	115911767	115911767	-0.110551	Hypo	0.110551	37493	32256	32256	1	3	0.0163567	1	0.0521236	1	0.0919279	TRUE	Recql5
chr8	119870124	119870124	-0.110547	Hypo	0.110547	193896	249430	249430	1	4	0.0163612	1	0.0521298	1	0.0919279	TRUE	Klhl36
chr1	54906739	54906739	-0.110545	Hypo	0.110545	2768	121014	121014	1	2	0.0163645	1	0.0521338	1	0.0919279	TRUE	Ankrd44
chr14	41148938	41148938	-0.11053	Hypo	0.11053	59394	60019	60019	1	1	0.0163775	1	0.0521552	1	0.0919748	TRUE	AC124400.1
chr3	89946524	89946524	-0.110527	Hypo	0.110527	126264	162363	162363	1	3	0.0163859	1	0.0521653	1	0.0919964	TRUE	Atp8b2
chr14	29982003	29982003	-0.11052	Hypo	0.11052	58514	58888	58888	1	2	0.0163938	1	0.0521754	1	0.0920148	TRUE	Actr8
chr9	22118543	22118543	-0.110505	Hypo	0.110505	196707	252959	252959	1	1	0.0164169	1	0.0522019	1	0.0920846	TRUE	AC163623.3
chr5	149503727	149503727	-0.110498	Hypo	0.110498	158588	204079	204079	1	1	0.0164282	1	0.0522171	1	0.0920846	TRUE	Gm15997
chr14	122462788	122462788	-0.110469	Hypo	0.110469	65100	67215	67215	1	1	0.0164681	1	0.052265	1	0.0922418	TRUE	Zic5
chr5	102825903	102825903	-0.110466	Hypo	0.110466	151866	195341	195341	1	1	0.0164726	1	0.0522711	1	0.0922418	TRUE	Arhgap24
chr5	122673766	122673766	-0.110465	Hypo	0.110465	154848	199184	199184	1	1	0.0164738	1	0.0522723	1	0.0922418	TRUE	P2rx7
chr10	81157413	81157413	-0.110456	Hypo	0.110456	19723	9095	9095	1	2	0.016485	1	0.0522847	1	0.0922418	TRUE	Pias4
chr4	129262002	129262095	-0.110448	Hypo	0.220895	140795	181381	181382	2	2	0.000841112	1	0.00305705	1	0.0386094	TRUE	Gm12976
chr9	123767376	123767376	-0.110444	Hypo	0.110444	206930	266050	266050	1	2	0.0164985	1	0.0523038	1	0.0922418	TRUE	Ccr9
chr15	102524194	102524194	-0.110439	Hypo	0.110439	73805	78290	78290	1	1	0.0165081	1	0.0523134	1	0.0922418	TRUE	Npff
chr15	102524194	102524194	-0.110439	Hypo	0.110439	73805	78290	78290	1	1	0.0165081	1	0.0523134	1	0.0922418	TRUE	Gm28047
chr13	55470756	55470756	-0.110429	Hypo	0.110429	52099	50895	50895	1	2	0.0165205	1	0.0523286	1	0.0922594	TRUE	Prr7
chr15	74634779	74634779	-0.110405	Hypo	0.110405	69224	72203	72203	1	2	0.0165548	1	0.0523736	1	0.09237	TRUE	Mroh4
chr1	135664097	135664097	-0.110403	Hypo	0.110403	8589	128347	128347	1	1	0.0165588	1	0.0523781	1	0.09237	TRUE	Gm38399
chrX	111895546	111895546	-0.110385	Hypo	0.110385	215218	275960	275960	1	1	0.016579	1	0.052408	1	0.0924315	TRUE	Gm45194
chr17	35017922	35017922	-0.110365	Hypo	0.110365	85729	93799	93799	1	2	0.0166094	1	0.0524496	1	0.0925751	TRUE	Vwa7
chr19	6423954	6423954	-0.110339	Hypo	0.110339	98683	110470	110470	1	1	0.0166398	1	0.0524901	1	0.0926929	TRUE	Nrxn2
chr1	169930098	169930098	-0.110286	Hypo	0.110286	10920	131239	131239	1	1	0.0167068	1	0.0525808	1	0.0930268	TRUE	Ccdc190
chr2	157931435	157931435	-0.11026	Hypo	0.11026	118023	151883	151883	1	1	0.0167389	1	0.0526241	1	0.093141	TRUE	Vstm2l
chr5	123037139	123037139	-0.110252	Hypo	0.110252	154939	199304	199304	1	1	0.0167474	1	0.0526343	1	0.0931621	TRUE	Gm43412
chr5	123037139	123037139	-0.110252	Hypo	0.110252	154939	199304	199304	1	1	0.0167474	1	0.0526343	1	0.0931621	TRUE	Morn3
chr7	127022933	127022933	-0.110241	Hypo	0.110241	181891	234020	234020	1	1	0.0167609	1	0.0526512	1	0.0931854	TRUE	Maz
chr7	30085644	30085644	-0.110226	Hypo	0.110226	173313	222902	222902	1	1	0.016784	1	0.0526782	1	0.0932863	TRUE	Gm44872
chr7	30085644	30085644	-0.110226	Hypo	0.110226	173313	222902	222902	1	1	0.016784	1	0.0526782	1	0.0932863	TRUE	Gm26920
chr7	30085644	30085644	-0.110226	Hypo	0.110226	173313	222902	222902	1	1	0.016784	1	0.0526782	1	0.0932863	TRUE	Zfp566
chr14	123376666	123376666	-0.110211	Hypo	0.110211	65161	67290	67290	1	1	0.0168025	1	0.0527041	1	0.0932863	TRUE	Nalcn
chr7	45723865	45723865	-0.110208	Hypo	0.110208	174966	225237	225237	1	1	0.016807	1	0.0527097	1	0.0932863	TRUE	Fam83e
chr6	136959317	136959317	-0.110199	Hypo	0.110199	169219	217432	217432	1	2	0.0168239	1	0.0527294	1	0.0933407	TRUE	Pde6h
chr9	79961637	79961637	-0.110197	Hypo	0.110197	202838	260677	260677	1	2	0.0168262	1	0.0527328	1	0.0933407	TRUE	Filip1
chr4	76314466	76314466	-0.110185	Hypo	0.110185	136194	175599	175599	1	1	0.0168448	1	0.0527593	1	0.0934179	TRUE	Ptprd
chr11	120011896	120012128	-0.110168	Hypo	0.220336	38482	33549	33550	2	2	0.000855187	1	0.00308521	1	0.0386094	TRUE	Aatk
chr13	69000078	69000078	-0.110156	Hypo	0.110156	53381	52566	52566	1	1	0.0168853	1	0.0528167	1	0.09351	TRUE	AC160995.1
chr4	97649412	97649412	-0.110155	Hypo	0.110155	137345	176935	176935	1	1	0.0168859	1	0.0528172	1	0.09351	TRUE	E130114P18Rik
chr7	92446263	92446263	-0.110146	Hypo	0.110146	178152	229230	229230	1	1	0.0168949	1	0.0528302	1	0.09351	TRUE	Dlg2
chr7	83792797	83792797	-0.110146	Hypo	0.110146	177664	228647	228647	1	1	0.0168949	1	0.0528308	1	0.09351	TRUE	Cfap161
chr5	100080025	100080025	-0.110146	Hypo	0.110146	151604	195008	195008	1	1	0.0168949	1	0.0528308	1	0.09351	TRUE	Tmem150cos
chr5	100080025	100080025	-0.110146	Hypo	0.110146	151604	195008	195008	1	1	0.0168949	1	0.0528308	1	0.09351	TRUE	Tmem150c
chr17	3690393	3690393	-0.110145	Hypo	0.110145	81272	87784	87784	1	1	0.0168966	1	0.0528324	1	0.09351	TRUE	Nox3
chr6	55378925	55378925	-0.110133	Hypo	0.110133	162548	209084	209084	1	1	0.0169123	1	0.0528555	1	0.0935145	TRUE	Ghrhr
chr15	78259789	78259789	-0.110127	Hypo	0.110127	69999	73272	73272	1	1	0.0169185	1	0.0528651	1	0.0935145	TRUE	Ncf4
chr8	91867279	91867279	-0.110107	Hypo	0.110107	191119	245943	245943	1	1	0.0169416	1	0.0528972	1	0.0935427	TRUE	Gm28511
chr2	128458565	128458565	-0.110055	Hypo	0.110055	115392	148502	148502	1	1	0.0170125	1	0.0529867	1	0.0939054	TRUE	Gm14005
chr2	128458565	128458565	-0.110055	Hypo	0.110055	115392	148502	148502	1	1	0.0170125	1	0.0529867	1	0.0939054	TRUE	AL844586.1
chr4	102421226	102421226	-0.110025	Hypo	0.110025	137743	177438	177438	1	1	0.017052	1	0.0530396	1	0.094045	TRUE	Pde4b
chr1	33897625	33897625	-0.110018	Hypo	0.110018	1198	119032	119032	1	1	0.0170604	1	0.0530531	1	0.0940459	TRUE	Bend6
chr13	55669747	55669747	-0.110017	Hypo	0.110017	52150	50972	50972	1	2	0.0170615	1	0.0530543	1	0.0940459	TRUE	Ddx46
chr10	80394662	80394662	-0.110006	Hypo	0.110006	19457	8699	8699	1	1	0.0170784	1	0.0530757	1	0.0940704	TRUE	Mbd3
chr7	141167959	141167959	-0.110004	Hypo	0.110004	183701	236367	236367	1	2	0.0170801	1	0.0530779	1	0.0940704	TRUE	Rnh1
chr6	38941115	38941115	-0.109996	Hypo	0.109996	160934	207083	207083	1	1	0.0170919	1	0.0530937	1	0.0940907	TRUE	Tbxas1
chr6	38941115	38941115	-0.109996	Hypo	0.109996	160934	207083	207083	1	1	0.0170919	1	0.0530937	1	0.0940907	TRUE	Gm42962
chr12	99340163	99340163	-0.109995	Hypo	0.109995	45082	41781	41781	1	2	0.0170936	1	0.0530954	1	0.0940907	TRUE	Foxn3
chrX	112240766	112240766	-0.109989	Hypo	0.109989	215242	275990	275990	1	2	0.0171026	1	0.0531066	1	0.0940907	TRUE	4933403O08Rik
chr11	7136059	7136059	-0.10997	Hypo	0.10997	25175	16197	16197	1	1	0.0171308	1	0.0531432	1	0.0941768	TRUE	Adcy1
chr7	81862560	81862560	-0.109968	Hypo	0.109968	177523	228459	228459	1	3	0.0171347	1	0.0531477	1	0.0941768	TRUE	Tm6sf1
chr10	74960764	74960764	-0.109964	Hypo	0.109964	18357	7146	7146	1	1	0.0171403	1	0.0531545	1	0.0941768	TRUE	Rsph14
chr5	116003721	116003721	-0.109958	Hypo	0.109958	153771	197795	197795	1	1	0.0171465	1	0.0531646	1	0.0941768	TRUE	Cit
chr14	70175250	70175250	-0.109939	Hypo	0.109939	62420	64011	64011	1	2	0.0171707	1	0.0531928	1	0.0942321	TRUE	Pdlim2
chr6	72549260	72549260	-0.109921	Hypo	0.109921	163497	210225	210225	1	2	0.017195	1	0.0532271	1	0.0942807	TRUE	Capg
chr4	130753240	130753240	-0.109915	Hypo	0.109915	141054	181735	181735	1	1	0.0171989	1	0.0532339	1	0.0942807	TRUE	Pum1
chr18	39150109	39150109	-0.109908	Hypo	0.109908	93820	104262	104262	1	1	0.0172079	1	0.0532446	1	0.0942807	TRUE	Arhgap26
chr6	38629014	38629014	-0.1099	Hypo	0.1099	160889	207031	207031	1	1	0.0172203	1	0.0532586	1	0.0942933	TRUE	Klrg2
chr15	27884650	27884650	-0.109886	Hypo	0.109886	66561	68966	68966	1	1	0.0172422	1	0.0532857	1	0.0943137	TRUE	Trio
chr1	66416118	66416118	-0.109874	Hypo	0.109874	3729	122265	122265	1	3	0.0172558	1	0.0533048	1	0.0943618	TRUE	Map2
chr11	98369512	98369512	-0.109871	Hypo	0.109871	34660	28490	28490	1	1	0.0172625	1	0.0533132	1	0.0943625	TRUE	Stard3
chr11	113198581	113198581	-0.109853	Hypo	0.109853	36960	31537	31537	1	3	0.0172918	1	0.0533487	1	0.0944069	TRUE	2610035D17Rik
chr1	16080976	16080976	-0.109852	Hypo	0.109852	539	118240	118240	1	2	0.0172924	1	0.0533498	1	0.0944069	TRUE	4930444P10Rik
chr7	101506377	101506377	-0.109826	Hypo	0.109826	179013	230338	230338	1	1	0.0173301	1	0.0533977	1	0.0945845	TRUE	Gm45837
chr7	101506377	101506377	-0.109826	Hypo	0.109826	179013	230338	230338	1	1	0.0173301	1	0.0533977	1	0.0945845	TRUE	Pde2a
chrX	167381567	167381567	-0.109812	Hypo	0.109812	219404	280923	280923	1	1	0.0173509	1	0.0534219	1	0.0945845	TRUE	Prps2
chr18	75661773	75661773	-0.109806	Hypo	0.109806	96648	107756	107756	1	1	0.0173588	1	0.053432	1	0.0945845	TRUE	Ctif
chr1	3531910	3531910	-0.109804	Hypo	0.109804	16	117605	117605	1	1	0.0173599	1	0.0534343	1	0.0945845	TRUE	Gm7341
chr1	3531910	3531910	-0.109804	Hypo	0.109804	16	117605	117605	1	1	0.0173599	1	0.0534343	1	0.0945845	TRUE	Xkr4
chr9	92602490	92602490	-0.109802	Hypo	0.109802	203472	261479	261479	1	1	0.0173605	1	0.0534349	1	0.0945845	TRUE	Plod2
chr13	55446870	55446870	-0.109785	Hypo	0.109785	52081	50871	50871	1	1	0.0173836	1	0.0534641	1	0.0945905	TRUE	Grk6
chr10	62193255	62193255	-0.109785	Hypo	0.109785	17354	5869	5869	1	1	0.0173836	1	0.0534647	1	0.0945905	TRUE	Tspan15
chr14	19967588	19967588	-0.10977	Hypo	0.10977	57442	57593	57593	1	1	0.0174027	1	0.0534883	1	0.0946474	TRUE	Gng2
chr4	128135264	128135264	-0.109743	Hypo	0.109743	140600	181129	181129	1	1	0.0174365	1	0.0535272	1	0.0947691	TRUE	Csmd2os
chr4	128135264	128135264	-0.109743	Hypo	0.109743	140600	181129	181129	1	1	0.0174365	1	0.0535272	1	0.0947691	TRUE	Csmd2
chr7	29454004	29454004	-0.109741	Hypo	0.109741	173214	222771	222771	1	1	0.0174393	1	0.0535311	1	0.0947691	TRUE	Sipa1l3
chr8	3407416	3407416	-0.10974	Hypo	0.10974	184463	237465	237465	1	1	0.0174393	1	0.0535311	1	0.0947691	TRUE	Arhgef18
chr8	124392586	124392586	-0.109733	Hypo	0.109733	194911	250734	250734	1	1	0.01745	1	0.0535458	1	0.0947818	TRUE	Pgbd5
chr7	142002063	142002063	-0.109715	Hypo	0.109715	183914	236677	236677	1	1	0.0174697	1	0.0535717	1	0.0948312	TRUE	Brsk2
chr7	45720624	45720624	-0.109708	Hypo	0.109708	174963	225234	225234	1	1	0.0174832	1	0.0535902	1	0.0948788	TRUE	Rpl18
chr11	69857030	69857030	-0.109671	Hypo	0.109671	30410	22883	22883	1	2	0.0175299	1	0.0536471	1	0.0950007	TRUE	Tnk1
chr4	59205297	59205297	-0.109666	Hypo	0.109666	135543	174840	174840	1	1	0.0175367	1	0.0536544	1	0.0950007	TRUE	Ugcg
chr11	3502342	3502342	-0.109664	Hypo	0.109664	24566	15388	15388	1	1	0.0175389	1	0.0536578	1	0.0950007	TRUE	Inpp5j
chr2	152324451	152324451	-0.109611	Hypo	0.109611	117109	150626	150626	1	2	0.0176065	1	0.0537439	1	0.0952363	TRUE	Rbck1
chr12	25304826	25304826	-0.109591	Hypo	0.109591	40179	35700	35700	1	1	0.0176279	1	0.0537715	1	0.0952363	TRUE	AC163354.1
chr4	139792465	139792465	-0.109587	Hypo	0.109587	142830	184050	184050	1	1	0.0176341	1	0.0537783	1	0.0952363	TRUE	Pax7
chr4	115652769	115652769	-0.109585	Hypo	0.109585	138885	178861	178861	1	1	0.0176369	1	0.0537822	1	0.0952363	TRUE	Gm12848
chr11	102376525	102376525	-0.109583	Hypo	0.109583	35622	29808	29808	1	2	0.0176397	1	0.0537873	1	0.0952363	TRUE	Bloodlinc
chr19	41029471	41029471	-0.109569	Hypo	0.109569	101877	114548	114548	1	1	0.017656	1	0.0538115	1	0.0952363	TRUE	Dntt
chr3	146803036	146803036	-0.109562	Hypo	0.109562	131028	168430	168430	1	1	0.0176667	1	0.0538239	1	0.0952363	TRUE	Prkacb
chr1	52165935	52165935	-0.109561	Hypo	0.109561	2582	120783	120783	1	1	0.0176701	1	0.0538278	1	0.0952363	TRUE	Gls
chr5	128204465	128204465	-0.10955	Hypo	0.10955	155615	200166	200166	1	1	0.0176825	1	0.0538425	1	0.0952363	TRUE	Tmem132d
chr3	89384069	89384069	-0.109546	Hypo	0.109546	126129	162191	162191	1	2	0.0176904	1	0.0538509	1	0.0952531	TRUE	Zbtb7b
chr4	44594827	44594827	-0.109539	Hypo	0.109539	134332	173351	173351	1	1	0.0177005	1	0.0538627	1	0.095282	TRUE	Pax5
chr2	156700433	156700433	-0.109535	Hypo	0.109535	117819	151600	151600	1	1	0.0177073	1	0.0538712	1	0.0952927	TRUE	Dlgap4
chr11	104505605	104505605	-0.109515	Hypo	0.109515	36014	30332	30332	1	1	0.0177304	1	0.053901	1	0.0953399	TRUE	Cdc27
chr7	101505062	101505062	-0.109506	Hypo	0.109506	179012	230337	230337	1	1	0.0177472	1	0.0539185	1	0.0953824	TRUE	Gm45837
chr7	101505062	101505062	-0.109506	Hypo	0.109506	179012	230337	230337	1	1	0.0177472	1	0.0539185	1	0.0953824	TRUE	Pde2a
chr10	85002892	85002892	-0.109504	Hypo	0.109504	20300	9907	9907	1	1	0.0177478	1	0.0539202	1	0.0953824	TRUE	Ric8b
chr4	130540145	130540145	-0.1095	Hypo	0.1095	141031	181708	181708	1	1	0.0177557	1	0.0539297	1	0.0953991	TRUE	Nkain1
chr6	40940475	40940487	-0.109488	Hypo	0.218976	161118	207301	207302	2	4	0.000905294	1	0.00316571	1	0.0393239	TRUE	1700074P13Rik
chr11	3818763	3818763	-0.109486	Hypo	0.109486	24628	15470	15470	1	1	0.0177788	1	0.0539584	1	0.0954236	TRUE	Osbp2
chr3	153485280	153485280	-0.109479	Hypo	0.109479	131406	168895	168895	1	1	0.0177906	1	0.0539742	1	0.095424	TRUE	St6galnac3
chr7	98352997	98352997	-0.109473	Hypo	0.109473	178479	229640	229640	1	1	0.0177996	1	0.0539888	1	0.095424	TRUE	Tsku
chr9	29658823	29658823	-0.109473	Hypo	0.109473	197115	253429	253429	1	1	0.0177996	1	0.0539888	1	0.095424	TRUE	Ntm
chr1	191896882	191896882	-0.109471	Hypo	0.109471	13076	133985	133985	1	6	0.0178041	1	0.0539939	1	0.095424	TRUE	1700034H15Rik
chr6	125051054	125051054	-0.109465	Hypo	0.109465	167946	215806	215806	1	1	0.0178137	1	0.0540052	1	0.095424	TRUE	Acrbp
chr6	125051054	125051054	-0.109465	Hypo	0.109465	167946	215806	215806	1	1	0.0178137	1	0.0540052	1	0.095424	TRUE	Gm44597
chr7	100606993	100606993	-0.109462	Hypo	0.109462	178849	230121	230121	1	2	0.0178165	1	0.0540085	1	0.095424	TRUE	Mrpl48
chr11	69907915	69907915	-0.109431	Hypo	0.109431	30432	22918	22918	1	1	0.0178576	1	0.0540632	1	0.0955733	TRUE	Neurl4
chr11	25329784	25329784	-0.109419	Hypo	0.109419	26259	17554	17554	1	1	0.0178705	1	0.0540812	1	0.095593	TRUE	4933427E13Rik
chr11	50599760	50599760	-0.10941	Hypo	0.10941	27918	19636	19636	1	1	0.0178835	1	0.0540975	1	0.095593	TRUE	Gm12198
chr8	82380519	82380519	-0.109369	Hypo	0.109369	190017	244512	244512	1	1	0.0179494	1	0.0541803	1	0.0957642	TRUE	Il15
chr17	44275335	44275335	-0.109364	Hypo	0.109364	86787	95266	95266	1	1	0.0179556	1	0.0541893	1	0.0957642	TRUE	Clic5
chr9	53665072	53665072	-0.109362	Hypo	0.109362	199870	256955	256955	1	1	0.0179578	1	0.0541932	1	0.0957642	TRUE	Cul5
chr8	4016860	4016860	-0.109325	Hypo	0.109325	184575	237622	237622	1	1	0.0180068	1	0.054254	1	0.0958644	TRUE	Gm45048
chr6	83296580	83296580	-0.109319	Hypo	0.109319	164086	210960	210960	1	1	0.0180169	1	0.0542664	1	0.0958748	TRUE	Slc4a5
chr18	38284293	38284337	-0.109301	Hypo	0.218601	93675	104093	104094	2	3	0.000918806	1	0.00318767	1	0.0393239	TRUE	Pcdh12
chr2	19263589	19263589	-0.109261	Hypo	0.109261	105403	135890	135890	1	2	0.0181019	1	0.05437	1	0.096148	TRUE	Armc3
chr5	114786056	114786056	-0.109261	Hypo	0.109261	153527	197449	197449	1	2	0.0181019	1	0.05437	1	0.096148	TRUE	Ankrd13a
chr7	29450322	29450322	-0.109255	Hypo	0.109255	173209	222766	222766	1	1	0.0181115	1	0.0543818	1	0.0961519	TRUE	Sipa1l3
chr3	68564025	68564025	-0.109254	Hypo	0.109254	124606	160247	160247	1	1	0.0181132	1	0.0543852	1	0.0961519	TRUE	Gm21949
chr3	68564025	68564025	-0.109254	Hypo	0.109254	124606	160247	160247	1	1	0.0181132	1	0.0543852	1	0.0961519	TRUE	Schip1
chr8	105890332	105890332	-0.109247	Hypo	0.109247	192364	247535	247535	1	1	0.0181228	1	0.0543964	1	0.0961519	TRUE	Edc4
chr8	11633752	11633752	-0.109244	Hypo	0.109244	185125	238293	238293	1	2	0.0181267	1	0.0544015	1	0.0961519	TRUE	Ankrd10
chr2	142731554	142731554	-0.109236	Hypo	0.109236	116354	149679	149679	1	1	0.0181363	1	0.0544133	1	0.0961771	TRUE	Kif16b
chr19	53824938	53824938	-0.109201	Hypo	0.109201	103415	116548	116548	1	1	0.0181768	1	0.0544618	1	0.0963121	TRUE	Gm16299
chr19	53824938	53824938	-0.109201	Hypo	0.109201	103415	116548	116548	1	1	0.0181768	1	0.0544618	1	0.0963121	TRUE	Rbm20
chr1	97840836	97840836	-0.109194	Hypo	0.109194	6468	125781	125781	1	2	0.018183	1	0.0544708	1	0.0963121	TRUE	Pam
chr4	129362072	129362072	-0.109193	Hypo	0.109193	140812	181404	181404	1	1	0.0181858	1	0.0544736	1	0.0963121	TRUE	Zbtb8a
chr1	90796045	90796045	-0.109193	Hypo	0.109193	5876	125013	125013	1	1	0.0181858	1	0.0544736	1	0.0963121	TRUE	Col6a3
chr14	62280774	62280774	-0.10918	Hypo	0.10918	61505	62840	62840	1	1	0.0182061	1	0.0544938	1	0.0963484	TRUE	Dleu7
chr18	68241373	68241373	-0.109179	Hypo	0.109179	96054	107033	107033	1	1	0.0182089	1	0.0544961	1	0.0963484	TRUE	Ldlrad4
chr8	10881921	10881921	-0.109161	Hypo	0.109161	184965	238087	238087	1	1	0.0182348	1	0.0545282	1	0.096388	TRUE	B930025P03Rik
chr16	94873030	94873030	-0.109155	Hypo	0.109155	80867	87283	87283	1	1	0.0182387	1	0.0545355	1	0.096388	TRUE	Kcnj6
chr7	106729537	106729537	-0.109122	Hypo	0.109122	179817	231389	231389	1	1	0.0182765	1	0.0545867	1	0.0964315	TRUE	Olfr696-ps1
chr10	115358293	115358293	-0.109113	Hypo	0.109113	22558	12728	12728	1	1	0.0182877	1	0.0546019	1	0.0964315	TRUE	Tmem19
chr18	51240035	51240035	-0.109109	Hypo	0.109109	94525	105146	105146	1	1	0.0182917	1	0.0546064	1	0.0964315	TRUE	Prr16
chr1	92835705	92835705	-0.109108	Hypo	0.109108	6152	125369	125369	1	1	0.0182939	1	0.0546093	1	0.0964315	TRUE	Gm29481
chr1	92835705	92835705	-0.109108	Hypo	0.109108	6152	125369	125369	1	1	0.0182939	1	0.0546093	1	0.0964315	TRUE	Gpc1
chr1	192604595	192604595	-0.109105	Hypo	0.109105	13147	134073	134073	1	1	0.0183007	1	0.0546171	1	0.0964315	TRUE	Hhat
chr2	4562465	4562465	-0.109097	Hypo	0.109097	104379	134575	134575	1	1	0.0183136	1	0.0546323	1	0.0964315	TRUE	Frmd4a
chr6	52963439	52963439	-0.109094	Hypo	0.109094	162248	208722	208722	1	1	0.0183204	1	0.0546397	1	0.0964315	TRUE	Jazf1
chr4	150635018	150635018	-0.109093	Hypo	0.109093	144242	185853	185853	1	1	0.0183232	1	0.0546425	1	0.0964315	TRUE	Slc45a1
chr4	49681950	49681950	-0.109091	Hypo	0.109091	134888	174046	174046	1	2	0.018326	1	0.0546459	1	0.0964315	TRUE	Ppp3r2
chr4	49681950	49681950	-0.109091	Hypo	0.109091	134888	174046	174046	1	2	0.018326	1	0.0546459	1	0.0964315	TRUE	Grin3a
chr2	118476273	118476273	-0.109078	Hypo	0.109078	114277	147052	147052	1	1	0.0183401	1	0.0546627	1	0.0964315	TRUE	Srp14
chr5	36817684	36817684	-0.109073	Hypo	0.109073	147790	190355	190355	1	2	0.0183429	1	0.0546661	1	0.0964315	TRUE	Man2b2
chr9	14525359	14525359	-0.109073	Hypo	0.109073	195874	251877	251877	1	1	0.0183435	1	0.0546667	1	0.0964315	TRUE	CT485607.3
chr5	100217998	100217998	-0.109056	Hypo	0.109056	151623	195032	195032	1	1	0.0183694	1	0.0546948	1	0.0964876	TRUE	2310034O05Rik
chr11	94963273	94963273	-0.10905	Hypo	0.10905	33887	27412	27412	1	1	0.0183778	1	0.054705	1	0.0964876	TRUE	Sgca
chr7	140202924	140202924	-0.109043	Hypo	0.109043	183499	236098	236098	1	1	0.0183851	1	0.0547145	1	0.0964876	TRUE	Olfr524
chr8	23138871	23138871	-0.109041	Hypo	0.109041	185997	239373	239373	1	3	0.0183879	1	0.0547179	1	0.0964876	TRUE	Gm15816
chr8	23138871	23138871	-0.109041	Hypo	0.109041	185997	239373	239373	1	3	0.0183879	1	0.0547179	1	0.0964876	TRUE	Ank1
chr14	59960243	59960243	-0.10901	Hypo	0.10901	61241	62492	62492	1	1	0.0184318	1	0.0547748	1	0.0965495	TRUE	Atp8a2
chr19	33420065	33420065	-0.10901	Hypo	0.10901	101207	113683	113683	1	1	0.0184324	1	0.0547759	1	0.0965495	TRUE	Gm7237
chr13	63730288	63730288	-0.108998	Hypo	0.108998	53041	52098	52098	1	1	0.018451	1	0.0548001	1	0.0966156	TRUE	AC160114.6
chr13	63730288	63730288	-0.108998	Hypo	0.108998	53041	52098	52098	1	1	0.018451	1	0.0548001	1	0.0966156	TRUE	AC160114.4
chr8	106406343	106406343	-0.10898	Hypo	0.10898	192471	247675	247675	1	3	0.0184803	1	0.0548322	1	0.0967047	TRUE	Gm26786
chr17	86944647	86944647	-0.108978	Hypo	0.108978	90719	100159	100159	1	1	0.0184825	1	0.054835	1	0.0967047	TRUE	Atp6v1e2
chrX	73674170	73674170	-0.108958	Hypo	0.108958	212092	272214	272214	1	2	0.0185197	1	0.0548789	1	0.0968536	TRUE	Slc6a8
chr10	120871142	120871142	-0.108954	Hypo	0.108954	23191	13548	13548	1	2	0.0185253	1	0.0548857	1	0.0968536	TRUE	Msrb3
chr4	111942180	111942180	-0.108944	Hypo	0.108944	138692	178626	178626	1	1	0.0185371	1	0.0549009	1	0.0968636	TRUE	Skint8
chr13	19617189	19617189	-0.108929	Hypo	0.108929	48458	46192	46192	1	1	0.018558	1	0.0549245	1	0.0969023	TRUE	Epdr1
chr16	4958036	4958036	-0.108906	Hypo	0.108906	74308	79003	79003	1	1	0.0185889	1	0.0549617	1	0.0970075	TRUE	Anks3
chr11	119208961	119208961	-0.108895	Hypo	0.108895	38329	33345	33345	1	1	0.0186047	1	0.0549797	1	0.0970196	TRUE	Tbc1d16
chr8	111041890	111041890	-0.108888	Hypo	0.108888	193066	248428	248428	1	3	0.0186143	1	0.054991	1	0.0970248	TRUE	Aars
chr5	148550060	148550060	-0.108886	Hypo	0.108886	158380	203793	203793	1	1	0.0186165	1	0.0549938	1	0.0970248	TRUE	Ubl3
chr8	35589859	35590025	-0.108882	Hypo	0.217765	187002	240654	240655	2	3	0.000952585	1	0.00323215	1	0.0397423	TRUE	Mfhas1
[truncated: 1,611 more rows]

## Sheet: SuppTable6DMRsECvsNatural_Males
Supplementary table 6: DMRs from bumphunter analysis comparing males all culture samples vs natural conceived groups. Only the DMRs that are significantly different are shown.
chr	start	end	value	Hyper or Hypo vs Natural	area	cluster	indexStart	indexEnd	L	clusterL	p.value	fwer	p.valueArea	fwerArea	qdmrs$qvalues	qdmrs$significant	Gene name
chr5	150068792	150068792	-0.307	Hypo	0.307	158656	204163	204163	1	1	9.92e-07	0.03	0.00160131	1	0.00635365	TRUE	Rxfp2
chr5	150068792	150068792	-0.307	Hypo	0.307	158656	204163	204163	1	1	9.92e-07	0.03	0.00160131	1	0.00635365	TRUE	Gm42557
chr6	100604643	100604643	-0.243816	Hypo	0.243816	165957	213264	213264	1	1	4.4e-05	0.55	0.00385069	1	0.037063	TRUE	Shq1
chr18	36019199	36019199	-0.239161	Hypo	0.239161	93118	103102	103102	1	1	5.22e-05	0.6	0.00417174	1	0.037063	TRUE	Nrg2
chr2	27740427	27740427	-0.238401	Hypo	0.238401	106363	137157	137157	1	1	5.52e-05	0.63	0.00423589	1	0.037063	TRUE	Rxra
chrX	56374557	56374621	-0.234803	Hypo	0.469606	210772	270632	270633	2	3	5.29e-06	0.16	0.000367015	1	0.018002	TRUE	Gm2155
chrX	56374557	56374621	-0.234803	Hypo	0.469606	210772	270632	270633	2	3	5.29e-06	0.16	0.000367015	1	0.018002	TRUE	Smim10l2a
chr1	72009336	72009336	-0.233357	Hypo	0.233357	3969	122566	122566	1	1	7.27e-05	0.73	0.0046158	1	0.0417904	TRUE	4930556G22Rik
chr17	56080193	56080193	-0.227281	Hypo	0.227281	88044	96868	96868	1	3	0.0001025	0.81	0.00512565	1	0.0489958	TRUE	Hdgfl2
chr19	7193435	7193435	-0.223485	Hypo	0.223485	98876	110744	110744	1	1	0.000125645	0.86	0.00548705	1	0.0543405	TRUE	Macrod1
chr17	25397980	25397980	-0.223111	Hypo	0.223111	83507	90608	90608	1	2	0.000127298	0.87	0.00552176	1	0.0543405	TRUE	Cacna1h
chrX	71962677	71962677	-0.213972	Hypo	0.213972	211888	271940	271940	1	1	0.00019508	0.91	0.00652329	1	0.0623028	TRUE	Prrg3
chr11	94861522	94861522	-0.211498	Hypo	0.211498	33873	27392	27392	1	1	0.000219879	0.94	0.00685823	1	0.0646052	TRUE	A430060F13Rik
chr1	87475344	87475581	-0.207648	Hypo	0.622943	5344	124348	124350	3	4	1.19e-05	0.35	0.000190782	1	0.0249163	TRUE	3110079O15Rik
chrX	36989449	36989449	-0.207558	Hypo	0.207558	209121	268682	268682	1	1	0.000260217	0.95	0.007378	1	0.0683105	TRUE	2021-09-06
chr9	82829593	82829997	-0.207506	Hypo	0.622517	202928	260786	260788	3	4	1.19e-05	0.35	0.000191113	1	0.0249163	TRUE	Irak1bp1
chr17	31198181	31198181	-0.203345	Hypo	0.203345	84790	92399	92399	1	4	0.000307499	0.96	0.00800887	1	0.0734938	TRUE	Tmprss3
chrX	153498599	153498683	-0.202673	Hypo	0.405347	218052	279333	279334	2	2	2.84e-05	0.51	0.000577636	1	0.0337293	TRUE	Ubqln2
chr7	18893968	18893968	-0.201374	Hypo	0.201374	171657	220650	220650	1	1	0.000335935	0.97	0.00832166	1	0.0759032	TRUE	Ccdc61
chrX	74429866	74429972	-0.200814	Hypo	0.401627	212303	272534	272535	2	3	3.14e-05	0.55	0.000599789	1	0.0337538	TRUE	Ikbkg
chr4	58536125	58536125	-0.200288	Hypo	0.200288	135470	174751	174751	1	1	0.00035412	0.97	0.0084979	1	0.0761463	TRUE	Lpar1
chrX	135009189	135009189	-0.199883	Hypo	0.199883	216256	277148	277148	1	1	0.000361394	0.97	0.00855774	1	0.0761463	TRUE	Zmat1
chr10	39028216	39028216	-0.198342	Hypo	0.198342	15607	3617	3617	1	1	0.000386854	0.98	0.00883019	1	0.0761813	TRUE	Lama4
chr7	19265797	19265797	-0.197382	Hypo	0.197382	171764	220804	220804	1	1	0.000402064	0.98	0.00898493	1	0.0761813	TRUE	Vasp
chr7	4508325	4508325	-0.195477	Hypo	0.195477	170476	219070	219070	1	1	0.000436451	0.99	0.00935294	1	0.0761813	TRUE	Tnnt1
chrX	71365102	71365102	-0.195379	Hypo	0.195379	211799	271836	271836	1	1	0.000437773	0.99	0.00937047	1	0.0761813	TRUE	Mtmr1
chr14	17981714	17981714	-0.193927	Hypo	0.193927	57340	57476	57476	1	1	0.000465878	0.99	0.00964193	1	0.0761813	TRUE	AC154681.1
chr14	17981714	17981714	-0.193927	Hypo	0.193927	57340	57476	57476	1	1	0.000465878	0.99	0.00964193	1	0.0761813	TRUE	Thrb
chrX	77795446	77795446	-0.193701	Hypo	0.193701	212534	272801	272801	1	1	0.000469185	0.99	0.00968094	1	0.0761813	TRUE	Prkx
chrX	66649542	66649542	-0.193648	Hypo	0.193648	211504	271509	271509	1	1	0.000470177	0.99	0.00968789	1	0.0761813	TRUE	Slitrk2
chr5	31918514	31918514	-0.192486	Hypo	0.192486	147050	189406	189406	1	1	0.00049266	1	0.0099157	1	0.0761813	TRUE	Babam2
chr8	108794408	108794408	-0.192229	Hypo	0.192229	192762	248031	248031	1	1	0.00049762	1	0.00996331	1	0.0761813	TRUE	Zfhx3
chr7	44901912	44901912	-0.192142	Hypo	0.192142	174656	224735	224735	1	1	0.000498612	1	0.00997852	1	0.0761813	TRUE	Fuz
chr7	44901912	44901912	-0.192142	Hypo	0.192142	174656	224735	224735	1	1	0.000498612	1	0.00997852	1	0.0761813	TRUE	Ap2a1
chr9	78314723	78314723	-0.192074	Hypo	0.192074	202701	260503	260503	1	2	0.000500596	1	0.00999439	1	0.0761813	TRUE	Omt2a
chr8	120255981	120255981	-0.191699	Hypo	0.191699	193985	249543	249543	1	1	0.000507539	1	0.0100579	1	0.0761813	TRUE	Gse1
chr8	120255981	120255981	-0.191699	Hypo	0.191699	193985	249543	249543	1	1	0.000507539	1	0.0100579	1	0.0761813	TRUE	Gm20388
chr8	71877917	71877917	-0.19136	Hypo	0.19136	189396	243742	243742	1	1	0.000512168	1	0.0101266	1	0.0761813	TRUE	Vmn2r-ps91
chr13	54322321	54322321	-0.190524	Hypo	0.190524	51873	50599	50599	1	1	0.000531676	1	0.0103121	1	0.0761813	TRUE	AC164441.2
chr9	40392690	40392690	-0.19038	Hypo	0.19038	198227	254796	254796	1	1	0.000535975	1	0.0103485	1	0.0761813	TRUE	Gramd1b
chrX	12128406	12128419	-0.188467	Hypo	0.376934	208013	267378	267379	2	2	6.25e-05	0.73	0.000746265	1	0.0384885	TRUE	Bcor
chr3	102520604	102520604	-0.188313	Hypo	0.188313	127760	164345	164345	1	3	0.000585902	1	0.0108071	1	0.0769035	TRUE	Ngf
chr6	3687450	3687450	-0.18749	Hypo	0.18749	158836	204396	204396	1	1	0.000608717	1	0.0109936	1	0.0781339	TRUE	Calcr
chr4	107064045	107064045	-0.187385	Hypo	0.187385	138221	178000	178000	1	1	0.000611692	1	0.0110158	1	0.0781339	TRUE	Mrpl37
chrX	37804914	37804914	-0.187362	Hypo	0.187362	209212	268806	268806	1	2	0.000612354	1	0.0110197	1	0.0781339	TRUE	Rhox5
chr8	105052122	105052122	-0.186878	Hypo	0.186878	192158	247233	247233	1	1	0.000627894	1	0.0111269	1	0.0790677	TRUE	Ces3a
chrX	109013227	109013227	-0.186584	Hypo	0.186584	215082	275797	275797	1	1	0.000636491	1	0.0111923	1	0.0792155	TRUE	Hmgn5
chrX	164980364	164980364	-0.185483	Hypo	0.185483	219140	280612	280612	1	4	0.00067716	1	0.0114558	1	0.0819287	TRUE	Mospd2
chrX	152342317	152342370	-0.185098	Hypo	0.555293	217926	279186	279188	3	3	2.35e-05	0.53	0.000237403	1	0.0326891	TRUE	Tspyl2
chr11	77501238	77501238	-0.184885	Hypo	0.184885	31732	24646	24646	1	1	0.000694023	1	0.0116013	1	0.0821354	TRUE	Git1
chr5	111420645	111420645	-0.183896	Hypo	0.183896	152892	196621	196621	1	1	0.000725103	1	0.0118437	1	0.0829445	TRUE	Mn1
chr14	121148388	121148388	-0.183788	Hypo	0.183788	64935	67012	67012	1	1	0.000726757	1	0.0118711	1	0.0829445	TRUE	Farp1
chr11	60293762	60293762	-0.183625	Hypo	0.183625	29207	21305	21305	1	1	0.000731386	1	0.0119118	1	0.0829445	TRUE	Tom1l2
chr2	168953713	168953713	-0.181087	Hypo	0.181087	119681	154030	154030	1	1	0.000816361	1	0.0125827	1	0.0854526	TRUE	Zfp64
chrX	136741053	136741053	-0.18058	Hypo	0.18058	216477	277447	277447	1	1	0.000833224	1	0.0127282	1	0.0854526	TRUE	Morf4l2
chrX	10717533	10717588	-0.180316	Hypo	0.360633	207723	267048	267049	2	2	9.03e-05	0.9	0.000878853	1	0.0458324	TRUE	Gm14493
chrX	10717533	10717588	-0.180316	Hypo	0.360633	207723	267048	267049	2	2	9.03e-05	0.9	0.000878853	1	0.0458324	TRUE	Mid1ip1
chr11	98004399	98004399	-0.180157	Hypo	0.180157	34582	28382	28382	1	1	0.000848434	1	0.0128317	1	0.0857175	TRUE	Cacnb1
chr2	32590645	32590645	-0.180018	Hypo	0.180018	107303	138414	138414	1	1	0.000852732	1	0.0128773	1	0.0858809	TRUE	St6galnac4
chr14	32462515	32462515	-0.179913	Hypo	0.179913	58887	59395	59395	1	1	0.000858023	1	0.0129064	1	0.085998	TRUE	Slc18a3
chr14	32462515	32462515	-0.179913	Hypo	0.179913	58887	59395	59395	1	1	0.000858023	1	0.0129064	1	0.085998	TRUE	Chat
chrX	74254974	74254974	-0.179733	Hypo	0.179733	212240	272414	272414	1	2	0.000864635	1	0.0129547	1	0.085998	TRUE	Emd
chrX	42150800	42150877	-0.178555	Hypo	0.357111	209600	269253	269254	2	2	9.69e-05	0.94	0.000908281	1	0.0470106	TRUE	Stag2
chr9	77477457	77477457	-0.178425	Hypo	0.178425	202584	260350	260350	1	1	0.000916547	1	0.0133276	1	0.087292	TRUE	Lrrc1
chr8	122275405	122275405	-0.177445	Hypo	0.177445	194457	250144	250144	1	1	0.000960522	1	0.0136179	1	0.0875952	TRUE	Gm20388
chr4	133863994	133863994	-0.177436	Hypo	0.177436	141624	182475	182475	1	1	0.000960522	1	0.0136196	1	0.0875952	TRUE	Rps6ka1
chrX	7574774	7574774	-0.177421	Hypo	0.177421	207236	266434	266434	1	1	0.000960522	1	0.0136242	1	0.0875952	TRUE	Flicr
chrX	7574774	7574774	-0.177421	Hypo	0.177421	207236	266434	266434	1	1	0.000960522	1	0.0136242	1	0.0875952	TRUE	Gm36995
chrX	71492841	71492841	-0.177324	Hypo	0.177324	211828	271867	271867	1	3	0.000965482	1	0.0136533	1	0.0875952	TRUE	Cd99l2
chr8	72729300	72729300	-0.17635	Hypo	0.17635	189539	243921	243921	1	1	0.00100847	1	0.0139469	1	0.089716	TRUE	Sin3b
chrX	36744048	36744048	-0.175761	Hypo	0.175761	209071	268625	268625	1	1	0.00103525	1	0.0141245	1	0.0902823	TRUE	Slc25a43
chr7	5032154	5032154	-0.175662	Hypo	0.175662	170631	219302	219302	1	2	0.00104021	1	0.0141602	1	0.0902823	TRUE	Gm44973
chr7	5032154	5032154	-0.175662	Hypo	0.175662	170631	219302	219302	1	2	0.00104021	1	0.0141602	1	0.0902823	TRUE	Zfp865
chr7	5032154	5032154	-0.175662	Hypo	0.175662	170631	219302	219302	1	2	0.00104021	1	0.0141602	1	0.0902823	TRUE	Ccdc106
chr2	35952415	35952415	-0.174785	Hypo	0.174785	107918	139176	139176	1	2	0.0010908	1	0.0144379	1	0.0902823	TRUE	Ttll11
chr2	75304142	75304142	-0.17475	Hypo	0.17475	110594	142433	142433	1	1	0.00109245	1	0.0144528	1	0.0902823	TRUE	2600014E21Rik
chr4	59214660	59214660	-0.174499	Hypo	0.174499	135544	174841	174841	1	1	0.00110402	1	0.0145335	1	0.0902823	TRUE	Ugcg
chr4	152375805	152375805	-0.174385	Hypo	0.174385	144584	186313	186313	1	1	0.00110898	1	0.0145695	1	0.0902823	TRUE	Chd5
chr5	38786140	38786140	-0.173935	Hypo	0.173935	148032	190668	190668	1	1	0.00113312	1	0.0147157	1	0.0902823	TRUE	Clnk
chr17	34023081	34023081	-0.173923	Hypo	0.173923	85339	93184	93184	1	3	0.00113312	1	0.0147193	1	0.0902823	TRUE	Ring1
chr8	83661673	83661673	-0.17298	Hypo	0.17298	190120	244637	244637	1	1	0.00118801	1	0.0150437	1	0.0902823	TRUE	Gipc1
chrX	151343807	151343807	-0.172737	Hypo	0.172737	217802	279026	279026	1	1	0.00120322	1	0.0151257	1	0.0902823	TRUE	A230072E10Rik
chr10	8394897	8394897	-0.172353	Hypo	0.172353	13762	1045	1045	1	1	0.00122702	1	0.0152586	1	0.090756	TRUE	Ust
chr7	140858451	140858451	-0.17222	Hypo	0.17222	183605	236234	236234	1	6	0.0012376	1	0.0153085	1	0.091069	TRUE	Ric8a
chrX	71816000	71816000	-0.172099	Hypo	0.172099	211869	271920	271920	1	2	0.00124421	1	0.0153498	1	0.091069	TRUE	Vma21
chr11	108426118	108426118	-0.171849	Hypo	0.171849	36556	31045	31045	1	1	0.00125744	1	0.0154394	1	0.091069	TRUE	Cep112
chr7	19349342	19349342	-0.171735	Hypo	0.171735	171804	220864	220864	1	1	0.00126472	1	0.0154894	1	0.091069	TRUE	Ercc1
chr2	93421642	93421642	-0.171732	Hypo	0.171732	112649	145061	145061	1	3	0.00126505	1	0.01549	1	0.091069	TRUE	Cd82
chr6	28848871	28848871	-0.171709	Hypo	0.171709	159930	205761	205761	1	1	0.0012667	1	0.0154963	1	0.091069	TRUE	Snd1
chrX	134241129	134241129	-0.171689	Hypo	0.171689	216102	276951	276951	1	1	0.00126769	1	0.0155026	1	0.091069	TRUE	Trmt2b
chr5	36224018	36224018	-0.171608	Hypo	0.171608	147676	190218	190218	1	1	0.0012743	1	0.0155307	1	0.091069	TRUE	Sorcs2
chr15	77561213	77561213	-0.171601	Hypo	0.171601	69870	73116	73116	1	1	0.0012743	1	0.0155327	1	0.091069	TRUE	1700025B11Rik
chr17	47909605	47909649	-0.171443	Hypo	0.342886	87456	96172	96173	2	3	0.000138871	0.95	0.00105641	1	0.05702	TRUE	Foxp4
chr13	3082440	3082440	-0.171405	Hypo	0.171405	47594	45136	45136	1	1	0.00128753	1	0.0156031	1	0.0913689	TRUE	Gm17177
chr5	136756823	136756823	-0.170755	Hypo	0.170755	156601	201464	201464	1	1	0.0013368	1	0.0158379	1	0.0926409	TRUE	Col26a1
chr11	98349920	98349920	-0.170601	Hypo	0.170601	34654	28482	28482	1	2	0.00134771	1	0.0158947	1	0.0926409	TRUE	Ppp1r1b
chr8	116187259	116187259	-0.170396	Hypo	0.170396	193464	248894	248894	1	2	0.00136622	1	0.0159843	1	0.0926409	TRUE	4930422C21Rik
chr13	33121043	33121043	-0.170299	Hypo	0.170299	49650	47734	47734	1	1	0.00137482	1	0.016021	1	0.0926409	TRUE	Gm11383
chr13	33121043	33121043	-0.170299	Hypo	0.170299	49650	47734	47734	1	1	0.00137482	1	0.016021	1	0.0926409	TRUE	Gm11384
chr7	5096851	5096851	-0.17017	Hypo	0.17017	170666	219353	219353	1	1	0.00138805	1	0.01607	1	0.0926409	TRUE	Epn1
chr17	8236054	8236054	-0.170136	Hypo	0.170136	81780	88436	88436	1	1	0.00139135	1	0.0160845	1	0.0926409	TRUE	Ccr6
chr4	107300221	107300221	-0.169881	Hypo	0.169881	138269	178060	178060	1	1	0.00141218	1	0.0161778	1	0.0930709	TRUE	Dio1
chrX	152001914	152001914	-0.169778	Hypo	0.169778	217862	279100	279100	1	3	0.00142078	1	0.0162132	1	0.0930709	TRUE	Hsd17b10
chr10	75103939	75103939	-0.169732	Hypo	0.169732	18396	7198	7198	1	1	0.00142409	1	0.0162323	1	0.0930709	TRUE	Bcr
chr12	80168544	80168544	-0.1697	Hypo	0.1697	43479	39745	39745	1	3	0.00142574	1	0.0162442	1	0.0930709	TRUE	Actn1
chr17	28981551	28981551	-0.169543	Hypo	0.169543	84405	91896	91896	1	1	0.00143632	1	0.0163094	1	0.0931014	TRUE	Stk38
chrX	166441052	166441070	-0.16952	Hypo	0.33904	219255	280743	280744	2	2	0.000158048	0.96	0.00111097	1	0.0575198	TRUE	Trappc2
chrX	111895546	111895546	-0.169396	Hypo	0.169396	215218	275960	275960	1	1	0.00144789	1	0.0163705	1	0.0931572	TRUE	Gm45194
chr9	27334422	27334422	-0.169297	Hypo	0.169297	197016	253325	253325	1	1	0.00145484	1	0.0164029	1	0.0933737	TRUE	Igsf9b
chr10	77035482	77035482	-0.169111	Hypo	0.169111	18693	7629	7629	1	1	0.00146839	1	0.016481	1	0.0937227	TRUE	Slc19a1
chr1	131279248	131279248	-0.169097	Hypo	0.169097	7826	127376	127376	1	2	0.00146905	1	0.0164859	1	0.0937227	TRUE	Ikbke
chr4	58488606	58488606	-0.168868	Hypo	0.168868	135463	174739	174739	1	1	0.00148559	1	0.0165788	1	0.0942144	TRUE	Lpar1
chr2	149930918	149930918	-0.168775	Hypo	0.168775	116864	150306	150306	1	1	0.0014965	1	0.0166182	1	0.0942251	TRUE	Syndig1
chr2	92390571	92390571	-0.168743	Hypo	0.168743	112520	144899	144899	1	4	0.00150047	1	0.0166288	1	0.0942251	TRUE	Mapk8ip1
chr18	34248321	34248321	-0.168588	Hypo	0.168588	92817	102678	102678	1	2	0.00151138	1	0.0166926	1	0.0945396	TRUE	Apc
chrX	155623263	155623263	-0.168101	Hypo	0.168101	218212	279518	279518	1	2	0.00155105	1	0.0168887	1	0.095683	TRUE	Gm15156
chrX	155623263	155623263	-0.168101	Hypo	0.168101	218212	279518	279518	1	2	0.00155105	1	0.0168887	1	0.095683	TRUE	Ptchd1
chr9	107402530	107402530	-0.168085	Hypo	0.168085	204784	263170	263170	1	1	0.00155271	1	0.0168953	1	0.095683	TRUE	Cacna2d2
chr3	131165732	131165732	-0.167912	Hypo	0.167912	129936	167061	167061	1	1	0.00156395	1	0.0169588	1	0.095683	TRUE	Lef1
chr4	137883255	137883255	-0.167607	Hypo	0.167607	142459	183585	183585	1	1	0.00158577	1	0.0170778	1	0.095683	TRUE	Gm13012
chr4	137883255	137883255	-0.167607	Hypo	0.167607	142459	183585	183585	1	1	0.00158577	1	0.0170778	1	0.095683	TRUE	Ece1
chr9	108115704	108115704	-0.167427	Hypo	0.167427	205032	263542	263542	1	1	0.00160131	1	0.0171585	1	0.095857	TRUE	Bsn
chr8	123510339	123510339	-0.167419	Hypo	0.167419	194774	250569	250569	1	1	0.00160164	1	0.0171621	1	0.095857	TRUE	Dbndd1
chr8	123510339	123510339	-0.167419	Hypo	0.167419	194774	250569	250569	1	1	0.00160164	1	0.0171621	1	0.095857	TRUE	Gm20388
chr4	134751709	134751709	-0.167366	Hypo	0.167366	141844	182785	182785	1	1	0.00160726	1	0.0171856	1	0.095857	TRUE	Ldlrap1
chr7	142679888	142679888	-0.1672	Hypo	0.1672	184061	236925	236925	1	1	0.0016185	1	0.0172524	1	0.0959654	TRUE	Ins2
chr2	25426275	25426275	-0.167018	Hypo	0.167018	105894	136543	136543	1	1	0.00163305	1	0.0173238	1	0.0959654	TRUE	Fut7
chr8	70087116	70087116	-0.166984	Hypo	0.166984	188920	243043	243043	1	4	0.00163636	1	0.0173357	1	0.0959836	TRUE	Hapln4
chr8	71678798	71678798	-0.166907	Hypo	0.166907	189365	243696	243696	1	2	0.00164165	1	0.0173668	1	0.0960325	TRUE	Jak3
chr11	102435279	102435279	-0.166521	Hypo	0.166521	35645	29855	29855	1	3	0.00167009	1	0.0175156	1	0.0962	TRUE	Grn
chrX	137118172	137118172	-0.166417	Hypo	0.166417	216568	277569	277569	1	3	0.00168265	1	0.0175635	1	0.0965107	TRUE	Esx1
chrX	143664325	143664325	-0.166314	Hypo	0.166314	217320	278456	278456	1	6	0.00169356	1	0.0176062	1	0.0965107	TRUE	Pak3
chr11	100673048	100673048	-0.165916	Hypo	0.165916	35181	29188	29188	1	2	0.00173225	1	0.0177606	1	0.0973298	TRUE	Zfp385c
chr17	29846130	29846130	-0.165771	Hypo	0.165771	84616	92188	92188	1	1	0.00174283	1	0.0178184	1	0.0974116	TRUE	Mdga1
chr7	134936582	134936582	-0.165602	Hypo	0.165602	182949	235435	235435	1	1	0.00175936	1	0.0178856	1	0.0975998	TRUE	Fam196a
chr7	134936582	134936582	-0.165602	Hypo	0.165602	182949	235435	235435	1	1	0.00175936	1	0.0178856	1	0.0975998	TRUE	Dock1
chrX	98937405	98937405	-0.165503	Hypo	0.165503	213818	274237	274237	1	2	0.00176696	1	0.0179262	1	0.0975998	TRUE	Yipf6
chrX	73641510	73641510	-0.165332	Hypo	0.165332	212082	272196	272196	1	2	0.00178118	1	0.0179976	1	0.0975998	TRUE	Dusp9
chrX	60403304	60403304	-0.165311	Hypo	0.165311	211201	271176	271176	1	1	0.00178482	1	0.0180102	1	0.0975998	TRUE	Atp11c
chr18	68212401	68212401	-0.164909	Hypo	0.164909	96048	107027	107027	1	1	0.00182119	1	0.018197	1	0.0981912	TRUE	Ldlrad4
chr9	42861254	42861254	-0.164799	Hypo	0.164799	198518	255177	255177	1	2	0.0018321	1	0.0182496	1	0.0981912	TRUE	Grik4
chr7	49942803	49942803	-0.164436	Hypo	0.164436	175460	225857	225857	1	1	0.00186484	1	0.0184096	1	0.0988346	TRUE	Slc6a5
chr17	12210322	12210322	-0.164309	Hypo	0.164309	82098	88816	88816	1	1	0.00187376	1	0.0184635	1	0.0988346	TRUE	Agpat4
chr9	90176281	90176281	-0.164308	Hypo	0.164308	203357	261328	261328	1	1	0.00187376	1	0.0184639	1	0.0988346	TRUE	Adamts7
chr10	96334299	96334299	-0.164299	Hypo	0.164299	21403	11342	11342	1	2	0.00187542	1	0.0184681	1	0.0988346	TRUE	AC153938.2
chr14	69730709	69730709	-0.164193	Hypo	0.164193	62347	63915	63915	1	1	0.00188533	1	0.0185105	1	0.0988346	TRUE	Chmp7
chr15	13094172	13094172	-0.164176	Hypo	0.164176	65889	68183	68183	1	1	0.00188798	1	0.0185171	1	0.0988346	TRUE	Cdh6
chr15	75156781	75156781	-0.163979	Hypo	0.163979	69311	72335	72335	1	1	0.00190385	1	0.0186011	1	0.0988346	TRUE	Ly6g
chr5	137638235	137638235	-0.163957	Hypo	0.163957	156813	201766	201766	1	2	0.0019065	1	0.0186123	1	0.0988346	TRUE	Lrch4
chr5	137638235	137638235	-0.163957	Hypo	0.163957	156813	201766	201766	1	2	0.0019065	1	0.0186123	1	0.0988346	TRUE	Gm20605
chr6	119057493	119057493	-0.163833	Hypo	0.163833	167164	214783	214783	1	1	0.00192435	1	0.0186698	1	0.0988346	TRUE	Cacna1c
chr7	46220540	46220540	-0.163772	Hypo	0.163772	175077	225390	225390	1	1	0.00193162	1	0.018696	1	0.0989815	TRUE	Ush1c
chr1	182496926	182496926	-0.163497	Hypo	0.163497	12239	132940	132940	1	1	0.00195841	1	0.018819	1	0.0995574	TRUE	Gm37069
chr1	182496926	182496926	-0.163497	Hypo	0.163497	12239	132940	132940	1	1	0.00195841	1	0.018819	1	0.0995574	TRUE	Capn2
chr2	130276725	130276756	-0.159108	Hypo	0.318217	115583	148738	148739	2	4	0.000244346	1	0.00140425	1	0.0680486	TRUE	Nop56
chrX	111462930	111462945	-0.157717	Hypo	0.315434	215180	275908	275909	2	2	0.000258564	1	0.00144855	1	0.0683105	TRUE	Rps6ka6
chrX	137118597	137118612	-0.155021	Hypo	0.310042	216569	277572	277573	2	2	0.00028733	1	0.00154675	1	0.0718923	TRUE	Esx1
chr10	81364867	81364885	-0.153889	Hypo	0.307778	19824	9254	9255	2	2	0.000299564	1	0.00158842	1	0.0725336	TRUE	4930404N11Rik
chr10	81364867	81364885	-0.153889	Hypo	0.307778	19824	9254	9255	2	2	0.000299564	1	0.00158842	1	0.0725336	TRUE	Mfsd12
chrX	12136835	12136978	-0.152766	Hypo	0.458297	208017	267386	267388	3	3	8.23e-05	0.88	0.000388838	1	0.044691	TRUE	Bcor
chrX	140062236	140062329	-0.152425	Hypo	0.30485	216849	277890	277891	2	2	0.000315766	1	0.00164066	1	0.074126	TRUE	Nup62cl
chr15	97055055	97055376	-0.151817	Hypo	0.607268	72523	76517	76522	6	9	0	0	0.000198056	1	0	TRUE	Slc38a4
chrX	74246342	74246525	-0.150624	Hypo	0.301248	212234	272404	272405	2	2	0.000337588	1	0.00171373	1	0.0759032	TRUE	Flna
chrX	71816381	71816473	-0.150332	Hypo	0.300664	211870	271921	271922	2	2	0.000341556	1	0.00172497	1	0.0759644	TRUE	Vma21
chr5	143758352	143758362	-0.15019	Hypo	0.300381	157777	203035	203036	2	2	0.000344862	1	0.00173158	1	0.0761463	TRUE	D130017N08Rik
chr15	79999307	79999336	-0.148007	Hypo	0.296015	70427	73860	73861	2	2	0.000379911	1	0.00183442	1	0.0761813	TRUE	Pdgfb
chrX	103981194	103981303	-0.14734	Hypo	0.294681	214663	275280	275281	2	2	0.000390822	1	0.00185921	1	0.0761813	TRUE	Rlim
chr2	33879565	33879686	-0.147168	Hypo	0.294336	107585	138774	138775	2	2	0.000392806	1	0.00186913	1	0.0761813	TRUE	Mvb12b
chr9	107911591	107911651	-0.146576	Hypo	0.293152	204956	263428	263429	2	3	0.000402064	1	0.00190021	1	0.0761813	TRUE	Mst1r
chr18	36969842	36969908	-0.146504	Hypo	0.293008	93282	103363	103364	2	2	0.000404048	1	0.00190517	1	0.0761813	TRUE	Pcdha1
chr18	36969842	36969908	-0.146504	Hypo	0.293008	93282	103363	103364	2	2	0.000404048	1	0.00190517	1	0.0761813	TRUE	Pcdha2
chr18	36969842	36969908	-0.146504	Hypo	0.293008	93282	103363	103364	2	2	0.000404048	1	0.00190517	1	0.0761813	TRUE	Pcdha3
chr18	36969842	36969908	-0.146504	Hypo	0.293008	93282	103363	103364	2	2	0.000404048	1	0.00190517	1	0.0761813	TRUE	Pcdha4
chr18	36969842	36969908	-0.146504	Hypo	0.293008	93282	103363	103364	2	2	0.000404048	1	0.00190517	1	0.0761813	TRUE	Pcdha5
chr18	36969842	36969908	-0.146504	Hypo	0.293008	93282	103363	103364	2	2	0.000404048	1	0.00190517	1	0.0761813	TRUE	Pcdha6
chr18	36969842	36969908	-0.146504	Hypo	0.293008	93282	103363	103364	2	2	0.000404048	1	0.00190517	1	0.0761813	TRUE	Gm42416
chr12	111417742	111418065	-0.146222	Hypo	0.292444	46805	44155	44157	3	3	0.000108121	0.94	0.00191972	1	0.0509227	TRUE	Exoc3l4
chrX	150813480	150813570	-0.145996	Hypo	0.291993	217741	278944	278945	2	2	0.000412314	1	0.00192964	1	0.0761813	TRUE	Maged2
chrX	8892409	8892472	-0.144458	Hypo	0.288916	207523	266817	266818	2	2	0.000439757	1	0.00199974	1	0.0761813	TRUE	B630019K06Rik
chr2	166827632	166827671	-0.143539	Hypo	0.287077	119261	153495	153496	2	2	0.000457281	1	0.00204239	1	0.0761813	TRUE	Arfgef2
chr5	150451076	150451106	-0.142052	Hypo	0.284104	158696	204215	204216	2	2	0.000490676	1	0.00211712	1	0.0761813	TRUE	Fry
chr11	51219670	51219879	-0.141758	Hypo	0.283516	28013	19764	19765	2	3	0.000497951	1	0.00213299	1	0.0761813	TRUE	Platr20
chrX	166440080	166440245	-0.141321	Hypo	0.423964	219254	280740	280742	3	3	0.00013325	0.99	0.000490346	1	0.0554226	TRUE	Ofd1
chr12	54067825	54067985	-0.141213	Hypo	0.282426	41633	37421	37422	2	2	0.000510185	1	0.00216539	1	0.0761813	TRUE	1700060O08Rik
chr12	54067825	54067985	-0.141213	Hypo	0.282426	41633	37421	37422	2	2	0.000510185	1	0.00216539	1	0.0761813	TRUE	Npas3
chr10	39454554	39454783	-0.1404	Hypo	0.2808	15658	3686	3687	2	2	0.00052837	1	0.00220837	1	0.0761813	TRUE	Fyn
chr2	174328268	174328353	-0.140131	Hypo	0.280262	120344	154923	154924	2	3	0.000534322	1	0.00222292	1	0.0761813	TRUE	Gnas
chr4	63472761	63472818	-0.139543	Hypo	0.279087	135859	175216	175217	2	2	0.000546886	1	0.00225566	1	0.0761813	TRUE	Whrn
chr9	44047231	44047288	-0.139386	Hypo	0.278772	198707	255418	255419	2	2	0.000552507	1	0.00226458	1	0.0761813	TRUE	Thy1
chrX	98937745	98937825	-0.138982	Hypo	0.277964	213819	274238	274239	2	5	0.000563749	1	0.0022917	1	0.0761813	TRUE	Yipf6
chr2	157559185	157559185	-0.13877	Hypo	0.416309	117971	151799	151801	3	11	0.000150113	1	0.000521096	1	0.0571336	TRUE	Blcap
chrX	98150784	98150821	-0.138535	Hypo	0.277071	213748	274155	274156	2	2	0.000575321	1	0.0023155	1	0.0764548	TRUE	Ar
chr17	8924040	8924129	-0.138389	Hypo	0.276778	81885	88571	88572	2	2	0.000579951	1	0.00232542	1	0.0767514	TRUE	Pde10a
chr10	80395460	80395553	-0.138304	Hypo	0.414911	19458	8700	8702	3	3	0.000152758	1	0.000527378	1	0.0571336	TRUE	Mbd3
chr6	145187656	145187882	-0.138301	Hypo	0.276603	169855	218196	218198	3	3	0.000152758	1	0.00233237	1	0.0571336	TRUE	Casc1
chrX	58030677	58030691	-0.137915	Hypo	0.275829	211035	270977	270978	2	3	0.000599459	1	0.00235882	1	0.0780432	TRUE	Zic3
chr2	174298472	174299167	-0.137721	Hypo	1.10177	120332	154875	154882	8	23	0	0	3.24e-05	0.61	0	TRUE	Gnas
chr6	4746093	4746145	-0.135586	Hypo	0.271172	158917	204503	204504	2	3	0.00067187	1	0.00251191	1	0.0818969	TRUE	Sgce
chrX	51680160	51680322	-0.135467	Hypo	0.406401	210391	270156	270158	3	3	0.000177556	1	0.000571684	1	0.0598581	TRUE	Hs6st2
chr13	45078696	45078708	-0.135093	Hypo	0.270187	50844	49287	49288	2	2	0.000689394	1	0.00255026	1	0.0820779	TRUE	Hsp25-ps1
chr13	45078696	45078708	-0.135093	Hypo	0.270187	50844	49287	49288	2	2	0.000689394	1	0.00255026	1	0.0820779	TRUE	Gm9817
chr10	79685076	79685139	-0.134603	Hypo	0.269206	19124	8209	8210	2	2	0.000703281	1	0.00258366	1	0.0821354	TRUE	Cdc34
chr4	107209289	107209316	-0.134337	Hypo	0.268675	138251	178039	178040	2	2	0.000711547	1	0.0026025	1	0.0825668	TRUE	Ldlrad1
chr2	181767098	181767113	-0.133777	Hypo	0.267555	121041	155801	155802	2	4	0.000735684	1	0.0026478	1	0.0829445	TRUE	Myt1
chrX	134600334	134600399	-0.133179	Hypo	0.266357	216181	277047	277048	2	2	0.000754861	1	0.0026888	1	0.0829445	TRUE	Gla
chrX	136666436	136666581	-0.131954	Hypo	0.395862	216461	277429	277431	3	3	0.000206983	1	0.000627894	1	0.0625375	TRUE	Tceal3
chrX	99137320	99137465	-0.131896	Hypo	0.263792	213863	274298	274299	2	3	0.000806442	1	0.00279064	1	0.0854526	TRUE	Efnb1
chr17	25380601	25380768	-0.131768	Hypo	0.263536	83503	90599	90600	2	2	0.000812394	1	0.00279858	1	0.0854526	TRUE	Cacna1h
chrX	48623738	48623931	-0.131668	Hypo	0.263335	210088	269805	269806	2	3	0.000818345	1	0.00280717	1	0.0854526	TRUE	Slc25a14
chr7	25015375	25015388	-0.131341	Hypo	0.262681	172307	221553	221554	2	3	0.000833555	1	0.00283561	1	0.0854526	TRUE	Grik5
chrX	73716803	73716848	-0.12991	Hypo	0.259819	212106	272230	272231	2	2	0.000895055	1	0.00296787	1	0.087292	TRUE	Abcd1
chr1	183419081	183419323	-0.129616	Hypo	0.259232	12353	133087	133088	2	2	0.000907619	1	0.00299266	1	0.087292	TRUE	Hhipl2
chr17	28260036	28260062	-0.129408	Hypo	0.258815	84245	91678	91679	2	2	0.000918531	1	0.00301184	1	0.087292	TRUE	Ppard
chr15	100720317	100720526	-0.129114	Hypo	0.258228	73340	77661	77662	2	2	0.00092878	1	0.00303102	1	0.0875413	TRUE	Galnt6
chr17	34064833	34065013	-0.128757	Hypo	0.257515	85369	93235	93236	2	3	0.000946966	1	0.00306045	1	0.0875952	TRUE	Col11a2
chrX	140062802	140062944	-0.128657	Hypo	0.257314	216850	277894	277895	2	4	0.000952587	1	0.00307036	1	0.0875952	TRUE	Pih1h3b
chr9	37430110	37430221	-0.127688	Hypo	0.255377	197796	254245	254246	2	5	0.00100351	1	0.00316328	1	0.0896414	TRUE	Robo3
chr7	6132861	6133002	-0.127296	Hypo	0.254592	170720	219416	219417	2	2	0.00102665	1	0.00320626	1	0.0902823	TRUE	Zfp787
chr9	104035813	104035975	-0.127098	Hypo	0.254196	204391	262624	262625	2	2	0.00103723	1	0.00322742	1	0.0902823	TRUE	Nphp3
chr10	80693671	80693816	-0.126485	Hypo	0.25297	19557	8842	8843	2	2	0.00106831	1	0.00328826	1	0.0902823	TRUE	Mob3a
chr7	100771752	100771752	-0.125931	Hypo	0.251862	178880	288544	288545	2	2	0.00110468	1	0.00335439	1	0.0902823	TRUE	Fam168a
chr17	26421405	26421560	-0.125665	Hypo	0.25133	83777	90999	91000	2	2	0.00112386	1	0.00339175	1	0.0902823	TRUE	Neurl1b
chr14	55720864	55720900	-0.125646	Hypo	0.251292	60815	61949	61950	2	2	0.00112485	1	0.00339374	1	0.0902823	TRUE	Rabggta
chrX	53370067	53370266	-0.125458	Hypo	0.250915	210672	270508	270509	2	4	0.00113709	1	0.00341556	1	0.0902823	TRUE	Mospd1
chrX	102070722	102070827	-0.125358	Hypo	0.250717	214382	274942	274943	2	2	0.00114271	1	0.00342515	1	0.0902823	TRUE	Rgag4
chrX	102070722	102070827	-0.125358	Hypo	0.250717	214382	274942	274943	2	2	0.00114271	1	0.00342515	1	0.0902823	TRUE	Nhsl2
chr18	37020714	37020887	-0.125206	Hypo	0.375618	93308	103459	103461	3	3	0.000276088	1	0.000755853	1	0.0707374	TRUE	Pcdha1
chr18	37020714	37020887	-0.125206	Hypo	0.375618	93308	103459	103461	3	3	0.000276088	1	0.000755853	1	0.0707374	TRUE	Pcdha2
chr18	37020714	37020887	-0.125206	Hypo	0.375618	93308	103459	103461	3	3	0.000276088	1	0.000755853	1	0.0707374	TRUE	Pcdha3
chr18	37020714	37020887	-0.125206	Hypo	0.375618	93308	103459	103461	3	3	0.000276088	1	0.000755853	1	0.0707374	TRUE	Pcdha4
chr18	37020714	37020887	-0.125206	Hypo	0.375618	93308	103459	103461	3	3	0.000276088	1	0.000755853	1	0.0707374	TRUE	Pcdha5
chr18	37020714	37020887	-0.125206	Hypo	0.375618	93308	103459	103461	3	3	0.000276088	1	0.000755853	1	0.0707374	TRUE	Pcdha6
chr18	37020714	37020887	-0.125206	Hypo	0.375618	93308	103459	103461	3	3	0.000276088	1	0.000755853	1	0.0707374	TRUE	Pcdha7
chr18	37020714	37020887	-0.125206	Hypo	0.375618	93308	103459	103461	3	3	0.000276088	1	0.000755853	1	0.0707374	TRUE	Pcdha8
chr18	37020714	37020887	-0.125206	Hypo	0.375618	93308	103459	103461	3	3	0.000276088	1	0.000755853	1	0.0707374	TRUE	Pcdha9
chr18	37020714	37020887	-0.125206	Hypo	0.375618	93308	103459	103461	3	3	0.000276088	1	0.000755853	1	0.0707374	TRUE	Pcdha11
chr18	37020714	37020887	-0.125206	Hypo	0.375618	93308	103459	103461	3	3	0.000276088	1	0.000755853	1	0.0707374	TRUE	Pcdha11
chr18	37020714	37020887	-0.125206	Hypo	0.375618	93308	103459	103461	3	3	0.000276088	1	0.000755853	1	0.0707374	TRUE	Pcdha12
chr18	37020714	37020887	-0.125206	Hypo	0.375618	93308	103459	103461	3	3	0.000276088	1	0.000755853	1	0.0707374	TRUE	Gm42416
chr18	37020714	37020887	-0.125206	Hypo	0.375618	93308	103459	103461	3	3	0.000276088	1	0.000755853	1	0.0707374	TRUE	Gm37013
chr18	37020714	37020887	-0.125206	Hypo	0.375618	93308	103459	103461	3	3	0.000276088	1	0.000755853	1	0.0707374	TRUE	Gm37388
chr6	72606618	72606684	-0.125032	Hypo	0.250065	163512	210247	210248	2	2	0.00116354	1	0.00346449	1	0.0902823	TRUE	Retsat
chr7	45630072	45630233	-0.124973	Hypo	0.249946	174920	225153	225154	2	3	0.00116552	1	0.00347078	1	0.0902823	TRUE	Rasip1
chr14	54263072	54263280	-0.124888	Hypo	0.249776	60464	61426	61427	2	3	0.00117015	1	0.0034797	1	0.0902823	TRUE	Abhd4
chr8	104111073	104111236	-0.124754	Hypo	0.249507	192020	247051	247052	2	3	0.00118073	1	0.00349789	1	0.0902823	TRUE	Cdh5
chr5	135113704	135113773	-0.12456	Hypo	0.249121	156293	201051	201052	2	2	0.00119462	1	0.00352434	1	0.0902823	TRUE	Mlxipl
chr2	28518457	28518657	-0.124472	Hypo	0.248943	106466	137279	137280	2	3	0.00119726	1	0.00353294	1	0.0902823	TRUE	Ralgds
chr12	109611878	109612065	-0.124438	Hypo	0.248877	46467	43629	43630	2	3	0.00119958	1	0.00353624	1	0.0902823	TRUE	Mir1188
chr12	109611878	109612065	-0.124438	Hypo	0.248877	46467	43629	43630	2	3	0.00119958	1	0.00353624	1	0.0902823	TRUE	Rian
chr18	38284293	38284337	-0.12436	Hypo	0.248721	93675	104093	104094	2	3	0.00120454	1	0.00354682	1	0.0902823	TRUE	Pcdh12
chrX	20059887	20060086	-0.123773	Hypo	0.371318	208597	268060	268062	3	5	0.000297249	1	0.000788257	1	0.0725336	TRUE	Chst7
chr18	67359869	67359884	-0.12311	Hypo	0.24622	95946	106912	106913	2	2	0.0013034	1	0.0037019	1	0.091744	TRUE	Cidea
chr8	88289098	88289162	-0.122955	Hypo	0.245909	190789	245544	245545	2	2	0.00131299	1	0.00371645	1	0.0920144	TRUE	Adcy7
chrX	94122684	94122820	-0.122573	Hypo	0.245145	213413	273756	273757	2	2	0.00133812	1	0.00376505	1	0.0926409	TRUE	Zfx
chr9	107631408	107631517	-0.122289	Hypo	0.244578	204888	263329	263330	2	2	0.00136027	1	0.00380076	1	0.0926409	TRUE	Gm19721
chr9	107631408	107631517	-0.122289	Hypo	0.244578	204888	263329	263330	2	2	0.00136027	1	0.00380076	1	0.0926409	TRUE	Gnai2
chr16	59530195	59530361	-0.122284	Hypo	0.366852	78742	84651	84653	3	3	0.000317088	1	0.000824958	1	0.074126	TRUE	Crybg3
chr2	26439833	26439859	-0.121472	Hypo	0.242944	106108	136835	136836	2	2	0.00142706	1	0.00390756	1	0.0930709	TRUE	Sec16a
chr2	174285860	174285892	-0.121426	Hypo	0.242851	120324	154827	154828	2	12	0.00143136	1	0.00391318	1	0.0930709	TRUE	Nespas
chr2	174285860	174285892	-0.121426	Hypo	0.242851	120324	154827	154828	2	12	0.00143136	1	0.00391318	1	0.0930709	TRUE	Gnas
chr10	44599932	44600165	-0.121414	Hypo	0.242829	16291	4508	4509	2	2	0.00143202	1	0.0039145	1	0.0930709	TRUE	AC153955.2
chr10	44599932	44600165	-0.121414	Hypo	0.242829	16291	4508	4509	2	2	0.00143202	1	0.0039145	1	0.0930709	TRUE	AC153955.5
chr8	12856953	12856958	-0.120721	Hypo	0.241442	185287	238500	238501	2	2	0.00149187	1	0.00400807	1	0.0942251	TRUE	Atp11a
chr11	117781780	117781961	-0.120633	Hypo	0.241265	37974	32884	32885	2	2	0.00149914	1	0.00401799	1	0.0942251	TRUE	Tmc6
chr13	51765126	51765179	-0.119856	Hypo	0.239712	51537	50161	50162	2	2	0.00157089	1	0.00413339	1	0.095683	TRUE	Sema4d
chr17	29852594	29852611	-0.119852	Hypo	0.239704	84618	92190	92191	2	2	0.00157122	1	0.00413405	1	0.095683	TRUE	Mdga1
chr2	105376067	105376099	-0.11985	Hypo	0.2397	113416	145995	145996	2	2	0.00157122	1	0.00413438	1	0.095683	TRUE	Them7
chr19	8783986	8784023	-0.119802	Hypo	0.239604	99045	110977	110978	2	2	0.00157651	1	0.00414132	1	0.095683	TRUE	Taf6l
chr1	33638241	33638318	-0.119647	Hypo	0.239294	1170	118995	118996	2	2	0.00158941	1	0.00416116	1	0.095683	TRUE	Prim2
chrX	7610216	7610258	-0.119299	Hypo	0.238598	207255	266455	266456	2	3	0.00163008	1	0.0042177	1	0.0959654	TRUE	Cacna1f
chrX	140598561	140598707	-0.119123	Hypo	0.238245	216953	278017	278018	2	2	0.00164793	1	0.00424548	1	0.0960325	TRUE	Tsc22d3
chrX	7319312	7319437	-0.118977	Hypo	0.237953	207189	266377	266378	2	2	0.00165818	1	0.00426399	1	0.0960325	TRUE	Clcn5
chr5	140194288	140194338	-0.118856	Hypo	0.237712	157298	202434	202435	2	2	0.00166744	1	0.00427953	1	0.0962	TRUE	Mad1l1
chr6	30735979	30736151	-0.118554	Hypo	0.355663	160249	206191	206193	3	4	0.000383878	1	0.00092316	1	0.0761813	TRUE	Gm27568
chr6	30735979	30736151	-0.118554	Hypo	0.355663	160249	206191	206193	3	4	0.000383878	1	0.00092316	1	0.0761813	TRUE	Mest
chr6	4747734	4748540	-0.117932	Hypo	1.53312	158919	204508	204522	15	15	6.61e-07	0.02	1.42e-05	0.43	0.00529471	TRUE	Peg10
chr4	127194487	127194648	-0.11791	Hypo	0.23582	140511	181012	181013	2	2	0.0017587	1	0.00441675	1	0.0975998	TRUE	Dlgap3
chr15	89060376	89060388	-0.117899	Hypo	0.235799	71805	75619	75620	2	3	0.00176035	1	0.0044184	1	0.0975998	TRUE	Panx2
chr18	82477785	82477800	-0.117545	Hypo	0.235089	97279	108553	108554	2	2	0.0017954	1	0.00447792	1	0.097642	TRUE	Mbp
chr15	97795113	97795311	-0.117344	Hypo	0.234689	72630	76672	76673	2	2	0.00181392	1	0.00450768	1	0.0981912	TRUE	Hdac7
chr9	108579205	108579236	-0.11722	Hypo	0.234441	205148	263729	263730	2	6	0.00182582	1	0.00452652	1	0.0981912	TRUE	P4htm
chrX	136868559	136868655	-0.117155	Hypo	0.234309	216509	277489	277490	2	2	0.00183342	1	0.0045371	1	0.0981912	TRUE	Rab9b
chr4	107097000	107097037	-0.116521	Hypo	0.233043	138232	178013	178014	2	2	0.00189823	1	0.00463795	1	0.0988346	TRUE	Cdcp2
chr5	115670196	115670280	-0.11634	Hypo	0.232679	153742	197758	197759	2	2	0.00191509	1	0.00466473	1	0.0988346	TRUE	Bicdl1
chr2	32212152	32212180	-0.116336	Hypo	0.232671	107187	138243	138244	2	3	0.00191609	1	0.00466572	1	0.0988346	TRUE	Prrc2b
chr11	120011896	120012128	-0.116328	Hypo	0.232657	38482	33549	33550	2	2	0.00191741	1	0.00466738	1	0.0988346	TRUE	Aatk
chr11	82444915	82445091	-0.116245	Hypo	0.232489	32440	25563	25564	2	2	0.00192567	1	0.00468127	1	0.0988346	TRUE	Tmem132e
chr6	118085093	118085251	-0.116144	Hypo	0.232287	167075	214671	214672	2	3	0.00193923	1	0.00469945	1	0.0992124	TRUE	Mir7044
chr6	118085093	118085251	-0.116144	Hypo	0.232287	167075	214671	214672	2	3	0.00193923	1	0.00469945	1	0.0992124	TRUE	Rasgef1a
chr15	101054377	101054417	-0.116056	Hypo	0.232111	73398	77736	77737	2	2	0.0019475	1	0.00471631	1	0.0994764	TRUE	Fignl2
chrX	144317753	144317807	-0.11596	Hypo	0.23192	217397	278548	278549	2	2	0.00195543	1	0.00473185	1	0.0995574	TRUE	Alg13
chrX	73421949	73422330	-0.11567	Hypo	0.694022	212033	272130	272135	6	7	2.18e-05	0.43	0.000162016	1	0.0326891	TRUE	Zfp92
chrX	21061975	21062000	-0.114811	Hypo	0.229622	208733	268233	268235	3	5	0.000464556	1	0.00492363	1	0.0761813	TRUE	Zfp182
chr2	174297475	174298184	-0.11386	Hypo	1.02474	120332	154861	154873	13	23	2.65e-06	0.07	3.9e-05	0.72	0.0105894	TRUE	Gnas
chr7	143295787	143296047	-0.113649	Hypo	0.568247	184145	237043	237047	5	16	2.81e-05	0.47	0.000223516	1	0.0337293	TRUE	Kcnq1
chr7	143295787	143296047	-0.113649	Hypo	0.568247	184145	237043	237047	5	16	2.81e-05	0.47	0.000223516	1	0.0337293	TRUE	Kcnq1ot1
chr7	6730686	6731274	-0.113614	Hypo	1.13614	170824	219602	219614	13	31	2.65e-06	0.07	3.01e-05	0.58	0.0105894	TRUE	Gm27675
chr7	6730686	6731274	-0.113614	Hypo	1.13614	170824	219602	219614	13	31	2.65e-06	0.07	3.01e-05	0.58	0.0105894	TRUE	Usp29
chrX	95956877	95957160	-0.112908	Hypo	0.45163	213606	273995	273998	4	6	3.7e-05	0.48	0.00040537	1	0.0350964	TRUE	Las1l
chr14	68122857	68123161	-0.112719	Hypo	0.338156	62261	63806	63808	3	3	0.000504564	1	0.00112254	1	0.0761813	TRUE	Nefm
chrX	99042602	99042698	-0.112493	Hypo	0.33748	213841	274266	274268	3	6	0.000508201	1	0.00113047	1	0.0761813	TRUE	Stard8
chr7	19410833	19410947	-0.111189	Hypo	0.333567	171827	220903	220905	3	4	0.000535644	1	0.00117875	1	0.0761813	TRUE	Ckm
chr7	70357801	70357873	-0.110869	Hypo	0.332606	176504	227125	227127	3	3	0.000546886	1	0.00119297	1	0.0761813	TRUE	Nr2f2
chr6	30739287	30739518	-0.110744	Hypo	0.442977	160253	206218	206221	4	4	4.27e-05	0.51	0.000428515	1	0.0369199	TRUE	Mest
chr8	48228507	48228543	-0.110657	Hypo	0.331972	187867	241753	241755	3	4	0.000553168	1	0.00120222	1	0.0761813	TRUE	Tenm3
chr15	78672358	78672440	-0.110606	Hypo	0.331817	70095	73401	73403	3	3	0.000555483	1	0.0012052	1	0.0761813	TRUE	Elfn2
chr7	96305470	96305688	-0.110579	Hypo	0.221157	178289	229390	229392	3	3	0.000556475	1	0.00571684	1	0.0761813	TRUE	Mir6394
chr7	96305470	96305688	-0.110579	Hypo	0.221157	178289	229390	229392	3	3	0.000556475	1	0.00571684	1	0.0761813	TRUE	Tenm4
chr16	34373016	34373157	-0.110173	Hypo	0.220346	77224	82751	82753	3	3	0.000566725	1	0.00580678	1	0.0762616	TRUE	Kalrn
chr18	35735197	35735197	-0.109088	Hypo	0.327264	93034	102993	102995	3	3	0.000596813	1	0.00127166	1	0.078016	TRUE	Tmem173
chrX	74305073	74305375	-0.107715	Hypo	0.430861	212259	272459	272462	4	4	5.55e-05	0.59	0.000467531	1	0.037063	TRUE	Gdi1
chrX	50841191	50841436	-0.107438	Hypo	0.322313	210264	270021	270023	3	5	0.000638144	1	0.00134076	1	0.0792155	TRUE	Stk26
chr6	30735507	30735607	-0.107425	Hypo	0.429701	160248	206186	206189	4	4	5.69e-05	0.59	0.00047216	1	0.037171	TRUE	Gm44296
chr6	30735507	30735607	-0.107425	Hypo	0.429701	160248	206186	206189	4	4	5.69e-05	0.59	0.00047216	1	0.037171	TRUE	Mest
chr10	122449211	122449379	-0.106928	Hypo	0.427711	23388	13804	13807	4	5	6.02e-05	0.6	0.000477781	1	0.0377897	TRUE	Avpr1a
chr10	122449211	122449379	-0.106928	Hypo	0.427711	23388	13804	13807	4	5	6.02e-05	0.6	0.000477781	1	0.0377897	TRUE	AC160029.3
chr5	124090081	124090110	-0.106412	Hypo	0.319237	155158	199592	199594	3	3	0.000669886	1	0.00138738	1	0.0818969	TRUE	Abcb9
chrX	104857006	104857260	-0.106031	Hypo	0.318092	214723	275355	275357	3	5	0.000680466	1	0.00140689	1	0.0819287	TRUE	Magee2
chr15	76353979	76354108	-0.105323	Hypo	0.315968	69588	72729	72731	3	3	0.000704273	1	0.00144095	1	0.0821354	TRUE	Maf1
chr16	93919529	93919753	-0.105321	Hypo	0.315963	80699	87060	87062	3	4	0.000704273	1	0.00144095	1	0.0821354	TRUE	Cldn14
chr10	81580928	81581241	-0.104611	Hypo	0.313832	19916	9391	9393	3	3	0.000731386	1	0.00147798	1	0.0829445	TRUE	Tle2
chrX	12133332	12133368	-0.104342	Hypo	0.313026	208015	267381	267383	3	3	0.000745603	1	0.00149286	1	0.0829445	TRUE	Bcor
chr6	23248032	23248212	-0.104067	Hypo	0.312201	159718	205484	205486	3	6	0.000756845	1	0.00150873	1	0.0829445	TRUE	Fezf1
chr6	47904936	47905098	-0.104052	Hypo	0.312155	161535	207793	207795	3	3	0.000758499	1	0.00150972	1	0.0829445	TRUE	Zfp282
chrX	74023384	74023627	-0.103859	Hypo	0.311577	212191	272347	272349	3	6	0.000766434	1	0.00151931	1	0.0834908	TRUE	Mir5132
chrX	74023384	74023627	-0.103859	Hypo	0.311577	212191	272347	272349	3	6	0.000766434	1	0.00151931	1	0.0834908	TRUE	Irak1
chr12	12937053	12937435	-0.103204	Hypo	0.309612	39603	34994	34997	4	5	9.16e-05	0.77	0.00155833	1	0.0458324	TRUE	Mycn
chr9	107598746	107599025	-0.102841	Hypo	0.308524	204867	263298	263300	3	3	0.00081041	1	0.00157354	1	0.0854526	TRUE	Sema3b
chr10	80583874	80584047	-0.102115	Hypo	0.306345	19514	8782	8784	3	3	0.00084149	1	0.00161421	1	0.0854526	TRUE	Abhd17a
chrX	98890734	98890967	-0.102039	Hypo	0.306116	213813	274224	274226	3	6	0.000843144	1	0.00161751	1	0.0854526	TRUE	Ophn1
chr18	12974418	12974747	-0.101899	Hypo	0.611397	91726	101387	101393	7	7	3.37e-05	0.48	0.000196733	1	0.0337538	TRUE	Impact
chr3	105458819	105459235	-0.100972	Hypo	0.50486	128081	164758	164762	5	5	8.07e-05	0.84	0.00030287	1	0.0445486	TRUE	Kcnd3
chr8	108792263	108792333	-0.100668	Hypo	0.302003	192760	248026	248028	3	3	0.000909934	1	0.00169753	1	0.087292	TRUE	Zfhx3
chr8	122269247	122269300	-0.10062	Hypo	0.301861	194455	250138	250140	3	5	0.00091324	1	0.00170017	1	0.087292	TRUE	Gm20388
chr13	5865268	5865386	-0.100605	Hypo	0.301815	47780	45371	45373	3	3	0.000913571	1	0.00170117	1	0.087292	TRUE	Klf6
chr8	75448681	75448906	-0.100155	Hypo	0.400621	189631	244033	244036	4	4	0.000127629	0.89	0.000604749	1	0.0543405	TRUE	Iqcm
chr1	36103995	36104056	-0.0998707	Hypo	0.299612	1414	119319	119321	3	4	0.000949942	1	0.00174448	1	0.0875952	TRUE	Hs6st1
chrX	120290347	120290396	-0.0996576	Hypo	0.298973	215564	276342	276344	3	3	0.000963168	1	0.00176035	1	0.0875952	TRUE	Pcdh11x
chr2	152686495	152686809	-0.0987457	Hypo	0.69122	117188	150743	150749	7	28	4.86e-05	0.64	0.000163008	1	0.037063	TRUE	H13
chr15	78597026	78597224	-0.0982143	Hypo	0.294643	70086	73390	73392	3	3	0.00103889	1	0.00186021	1	0.0902823	TRUE	Cyth4
chr10	80671975	80672175	-0.0979211	Hypo	0.293763	19547	8825	8828	4	4	0.000157717	0.92	0.00188368	1	0.0575198	TRUE	Mknk2
chr8	122864943	122865039	-0.0979151	Hypo	0.293745	194612	250353	250355	3	3	0.00105905	1	0.00188401	1	0.0902823	TRUE	Cdh15
chr8	122864943	122865039	-0.0979151	Hypo	0.293745	194612	250353	250355	3	3	0.00105905	1	0.00188401	1	0.0902823	TRUE	Gm20388
chr14	65969745	65969825	-0.0978883	Hypo	0.195777	61994	63461	63463	3	3	0.00106005	1	0.00930037	1	0.0902823	TRUE	Clu
chr2	29996023	29996082	-0.0977833	Hypo	0.29335	106721	137612	137614	3	3	0.00106765	1	0.00189426	1	0.0902823	TRUE	Sptan1
chr7	24236943	24237178	-0.0976838	Hypo	0.195368	172115	221290	221292	3	4	0.00107559	1	0.00937245	1	0.0902823	TRUE	Zfp109
chr7	143296292	143296598	-0.0972219	Hypo	0.777775	184145	237051	237058	8	16	4.96e-05	0.66	0.000124322	0.99	0.037063	TRUE	Kcnq1
chr7	143296292	143296598	-0.0972219	Hypo	0.777775	184145	237051	237058	8	16	4.96e-05	0.66	0.000124322	0.99	0.037063	TRUE	Kcnq1ot1
chr7	133605316	133605570	-0.0971182	Hypo	0.291355	182837	235290	235292	3	3	0.00110898	1	0.00194617	1	0.0902823	TRUE	Gm35625
chr11	78466715	78466819	-0.0968304	Hypo	0.290491	31945	24949	24951	3	5	0.00112618	1	0.00196436	1	0.0902823	TRUE	Slc46a1
chr6	30737378	30737750	-0.0962348	Hypo	0.577409	160250	206200	206207	8	14	5.32e-05	0.67	0.000218225	1	0.037063	TRUE	Mest
chr6	40940475	40940551	-0.0960658	Hypo	0.288198	161118	207301	207303	3	4	0.00116817	1	0.00201594	1	0.0902823	TRUE	1700074P13Rik
chr5	101937363	101937553	-0.0958876	Hypo	0.287663	151802	195262	195264	3	3	0.00117776	1	0.00202884	1	0.0902823	TRUE	Wdfy3
chr15	78672982	78673114	-0.0956606	Hypo	0.286982	70096	73404	73406	3	4	0.00119032	1	0.00204504	1	0.0902823	TRUE	Elfn2
chrX	101274305	101274325	-0.0955173	Hypo	0.286552	214216	274723	274725	3	3	0.00119925	1	0.00205562	1	0.0902823	TRUE	Med12
chrX	74392864	74393348	-0.0950042	Hypo	0.380017	212294	272514	272517	4	4	0.000209298	0.97	0.000725103	1	0.0626458	TRUE	Fam3a
chrX	74392864	74393348	-0.0950042	Hypo	0.380017	212294	272514	272517	4	4	0.000209298	0.97	0.000725103	1	0.0626458	TRUE	Ikbkg
chr15	101039574	101039893	-0.0948972	Hypo	0.379589	73390	77721	77724	4	4	0.000211943	0.97	0.000727087	1	0.0628502	TRUE	Scn8a
chr7	126291876	126292149	-0.0947449	Hypo	0.284235	181648	233649	233651	3	3	0.00124322	1	0.0021115	1	0.091069	TRUE	Sbk1
chr1	195036957	195037432	-0.0946819	Hypo	0.284046	13356	134335	134337	3	4	0.00125083	1	0.0021191	1	0.091069	TRUE	Mir29b-2
chr1	195036957	195037432	-0.0946819	Hypo	0.284046	13356	134335	134337	3	4	0.00125083	1	0.0021191	1	0.091069	TRUE	Cd46
chr1	195036957	195037432	-0.0946819	Hypo	0.284046	13356	134335	134337	3	4	0.00125083	1	0.0021191	1	0.091069	TRUE	A330023F24Rik
chr11	22973086	22973783	-0.0945967	Hypo	0.945967	26069	17291	17300	10	24	4.17e-05	0.53	5.72e-05	0.86	0.0369199	TRUE	Zrsr1
chr11	22973086	22973783	-0.0945967	Hypo	0.945967	26069	17291	17300	10	24	4.17e-05	0.53	5.72e-05	0.86	0.0369199	TRUE	Gm28048
chr11	22973086	22973783	-0.0945967	Hypo	0.945967	26069	17291	17300	10	24	4.17e-05	0.53	5.72e-05	0.86	0.0369199	TRUE	Commd1
chrX	163760899	163761110	-0.0945946	Hypo	0.283784	218980	280418	280420	3	5	0.00125678	1	0.00212571	1	0.091069	TRUE	Rnf138rt1
chr15	76309317	76309723	-0.0943868	Hypo	0.377547	69566	72690	72694	5	5	0.000147137	0.98	0.00074362	1	0.0571336	TRUE	Oplah
chr13	63301145	63301203	-0.094374	Hypo	0.283122	52976	52010	52012	3	5	0.00127298	1	0.00214225	1	0.091069	TRUE	Mir3074-1
chr13	63301145	63301203	-0.094374	Hypo	0.283122	52976	52010	52012	3	5	0.00127298	1	0.00214225	1	0.091069	TRUE	2010111I01Rik
chr13	63301145	63301203	-0.094374	Hypo	0.283122	52976	52010	52012	3	5	0.00127298	1	0.00214225	1	0.091069	TRUE	Fancc
chr10	80186778	80186872	-0.094294	Hypo	0.282882	19359	8561	8563	3	3	0.00127827	1	0.00214919	1	0.091069	TRUE	Efna2
chr7	6727075	6727525	-0.0942379	Hypo	0.282714	170823	219567	219571	5	17	0.00014879	0.98	0.00215349	1	0.0571336	TRUE	Peg3
chr10	94045281	94045465	-0.0939675	Hypo	0.281903	21108	10945	10947	3	3	0.0012991	1	0.00217895	1	0.091744	TRUE	Fgd6
chr5	148965506	148965780	-0.0936659	Hypo	0.187332	158461	203897	203899	3	4	0.00131597	1	0.0110286	1	0.0920216	TRUE	Gm15406
chr5	148965506	148965780	-0.0936659	Hypo	0.187332	158461	203897	203899	3	4	0.00131597	1	0.0110286	1	0.0920216	TRUE	1810059H22Rik
chr5	148965506	148965780	-0.0936659	Hypo	0.187332	158461	203897	203899	3	4	0.00131597	1	0.0110286	1	0.0920216	TRUE	Gm42791
chr17	35981323	35981575	-0.0930412	Hypo	0.279123	86090	94361	94364	4	5	0.000249637	1	0.00225533	1	0.0681253	TRUE	Gnl1
chr19	8771059	8771320	-0.0924939	Hypo	0.277482	99040	110968	110970	3	5	0.0013983	1	0.00230658	1	0.0927178	TRUE	Nxf1
chrX	142966250	142966296	-0.0924308	Hypo	0.277292	217240	278364	278366	3	3	0.00140359	1	0.00231286	1	0.0928762	TRUE	Ammecr1
chr7	139401856	139401957	-0.0916315	Hypo	0.183263	183355	235917	235919	3	3	0.00146376	1	0.0120044	1	0.0937227	TRUE	Inpp5a
chr1	83276854	83277075	-0.0914175	Hypo	0.274253	4945	123839	123841	3	3	0.00147996	1	0.0024137	1	0.0941492	TRUE	Sphkap
chr8	33833717	33834005	-0.0912579	Hypo	0.273774	186802	240402	240404	3	4	0.00149352	1	0.00242792	1	0.0942251	TRUE	Rbpms
chr11	22972645	22972903	-0.091225	Hypo	0.638575	26069	17282	17288	7	24	8.76e-05	0.82	0.0001845	1	0.0458324	TRUE	Gm28048
chr11	22972645	22972903	-0.091225	Hypo	0.638575	26069	17282	17288	7	24	8.76e-05	0.82	0.0001845	1	0.0458324	TRUE	Commd1
chr3	55442349	55442700	-0.0911264	Hypo	0.364506	123897	159351	159354	4	4	0.000294935	1	0.000842813	1	0.0725336	TRUE	Dclk1
chr13	43200482	43200707	-0.0904809	Hypo	0.271443	50586	48951	48953	3	7	0.00155899	1	0.00250298	1	0.095683	TRUE	Gfod1
chr17	57053578	57053836	-0.0903728	Hypo	0.361491	88285	97199	97202	4	4	0.000319403	1	0.000871248	1	0.074126	TRUE	Slc25a23
chr1	89082577	89082716	-0.0901846	Hypo	0.180369	5622	124693	124695	3	3	0.00158346	1	0.0127768	1	0.095683	TRUE	Sh3bp4
chr3	29081996	29082043	-0.089897	Hypo	0.269691	122182	157240	157242	3	3	0.00160561	1	0.00256746	1	0.095857	TRUE	Egfem1
chr2	165655237	165655351	-0.0896024	Hypo	0.268807	119021	153188	153190	3	3	0.00163206	1	0.00259688	1	0.0959654	TRUE	Eya2
chr1	75475918	75476131	-0.0890685	Hypo	0.267206	4492	123264	123266	3	3	0.00167769	1	0.00265937	1	0.0964645	TRUE	Chpf
chr2	157561195	157561282	-0.088911	Hypo	0.266733	117973	151817	151819	3	3	0.00169257	1	0.00267624	1	0.0965107	TRUE	Nnat
chr2	157561195	157561282	-0.088911	Hypo	0.266733	117973	151817	151819	3	3	0.00169257	1	0.00267624	1	0.0965107	TRUE	Blcap
chr5	115127037	115127117	-0.0888041	Hypo	0.355216	153594	197541	197544	4	5	0.000360072	1	0.000929111	1	0.0761463	TRUE	Unc119b
chr7	13261082	13261444	-0.0888035	Hypo	0.355214	171165	220043	220046	4	4	0.000360072	1	0.000929111	1	0.0761463	TRUE	6330408A02Rik
chr11	120068056	120068725	-0.088704	Hypo	0.44352	38500	33571	33575	5	5	0.000224177	1	0.000426862	1	0.0646813	TRUE	Gm25948
chr11	120068056	120068725	-0.088704	Hypo	0.44352	38500	33571	33575	5	5	0.000224177	1	0.000426862	1	0.0646813	TRUE	Cep131
chr15	103453757	103453939	-0.088552	Hypo	0.265656	74026	78621	78623	3	3	0.00172233	1	0.00271128	1	0.0971132	TRUE	Nckap1l
chr4	128909277	128909408	-0.0884737	Hypo	0.265421	140708	181264	181266	3	4	0.00173158	1	0.00272352	1	0.0973298	TRUE	Trim62
chr13	62877795	62877795	-0.0883973	Hypo	0.265192	52916	51931	51933	3	3	0.0017382	1	0.00273179	1	0.0974116	TRUE	Fbp1
chr17	23557826	23557954	-0.0879123	Hypo	0.263737	82985	89859	89861	3	3	0.00177953	1	0.00279196	1	0.0975998	TRUE	Gm26695
chr17	23557826	23557954	-0.0879123	Hypo	0.263737	82985	89859	89861	3	3	0.00177953	1	0.00279196	1	0.0975998	TRUE	Zfp213
chr2	157060192	157060348	-0.087739	Hypo	0.263217	117885	151686	151688	3	3	0.00179573	1	0.00281345	1	0.097642	TRUE	Soga1
chr9	108209122	108209513	-0.0875112	Hypo	0.262534	205045	263556	263558	3	3	0.00181656	1	0.00284255	1	0.0981912	TRUE	Dag1
chr8	25440909	25441120	-0.0872973	Hypo	0.349189	186226	239671	239674	4	5	0.00039479	1	0.000986974	1	0.0761813	TRUE	Gm45237
chr15	72809879	72810014	-0.0869631	Hypo	0.434816	68993	71906	71910	5	37	0.000249967	1	0.00045166	1	0.0681253	TRUE	Peg13
chr15	72809879	72810014	-0.0869631	Hypo	0.434816	68993	71906	71910	5	37	0.000249967	1	0.00045166	1	0.0681253	TRUE	Trappc9
chr11	22971840	22971998	-0.0868069	Hypo	0.260421	26068	17269	17272	4	12	0.000408346	1	0.00293712	1	0.0761813	TRUE	Gm28048
chr11	22971840	22971998	-0.0868069	Hypo	0.260421	26068	17269	17272	4	12	0.000408346	1	0.00293712	1	0.0761813	TRUE	Commd1
chr12	109717097	109717183	-0.0867299	Hypo	0.26019	46500	43705	43707	3	5	0.00189294	1	0.00294836	1	0.0988346	TRUE	Mir666
chr7	64956785	64957068	-0.0865514	Hypo	0.259654	176038	226532	226534	3	3	0.00191013	1	0.00297382	1	0.0988346	TRUE	Fam189a1
chr17	28023430	28023839	-0.0848434	Hypo	0.339374	84173	91575	91578	4	5	0.000473152	1	0.00110766	1	0.0761813	TRUE	Anks1
chr5	139767832	139768045	-0.084773	Hypo	0.254319	157230	202338	202341	4	4	0.000475797	1	0.00322048	1	0.0761813	TRUE	Mir7037
chr5	139767832	139768045	-0.084773	Hypo	0.254319	157230	202338	202341	4	4	0.000475797	1	0.00322048	1	0.0761813	TRUE	Ints1
chr11	22972183	22972319	-0.0846965	Hypo	0.338786	26068	17277	17280	4	12	0.000478112	1	0.00111394	1	0.0761813	TRUE	Gm28048
chr11	22972183	22972319	-0.0846965	Hypo	0.338786	26068	17277	17280	4	12	0.000478112	1	0.00111394	1	0.0761813	TRUE	Commd1
chr17	33950171	33950435	-0.0833209	Hypo	0.333284	85315	93140	93143	4	4	0.000533991	1	0.00118238	1	0.0761813	TRUE	B3galt4
chr6	30738682	30739030	-0.0833193	Hypo	0.333277	160252	206212	206217	6	9	0.000224177	1	0.00118238	1	0.0646813	TRUE	Mest
chr2	174295220	174295847	-0.0812745	Hypo	0.406372	120330	154845	154851	7	8	0.000160363	0.97	0.000572346	1	0.0577064	TRUE	Gm27849
chr2	174295220	174295847	-0.0812745	Hypo	0.406372	120330	154845	154851	7	8	0.000160363	0.97	0.000572346	1	0.0577064	TRUE	Nespas
chr2	174295220	174295847	-0.0812745	Hypo	0.406372	120330	154845	154851	7	8	0.000160363	0.97	0.000572346	1	0.0577064	TRUE	Gnas
chr10	42860263	42860597	-0.0808681	Hypo	0.323472	16075	4229	4232	4	7	0.000634176	1	0.00132886	1	0.0792155	TRUE	Scml4
chr7	6727851	6728598	-0.0806986	Hypo	0.484192	170823	219574	219580	7	17	0.00016433	0.97	0.00033329	1	0.0578345	TRUE	Peg3
chr2	174300141	174300555	-0.0796025	Hypo	0.398012	120334	154884	154888	5	12	0.000389499	1	0.000618636	1	0.0761813	TRUE	Gnas
chr5	122101527	122101792	-0.079581	Hypo	0.318324	154701	198994	198997	4	6	0.000686087	1	0.00140259	1	0.0820779	TRUE	Myl2
chr19	45330027	45330081	-0.0772385	Hypo	0.154477	102581	8	114	107	2	9.59e-06	0.28	0.0234979	1	0.0249163	TRUE	Gm28578
chr6	36956957	36957007	-0.0771508	Hypo	0.231452	160742	206860	206863	4	6	0.000788918	1	0.0047712	1	0.0854526	TRUE	Gm7452
chr6	36956957	36957007	-0.0771508	Hypo	0.231452	160742	206860	206863	4	6	0.000788918	1	0.0047712	1	0.0854526	TRUE	Dgki
chr6	36956957	36957007	-0.0771508	Hypo	0.231452	160742	206860	206863	4	6	0.000788918	1	0.0047712	1	0.0854526	TRUE	1700111E14Rik
chr2	174327010	174327441	-0.0768002	Hypo	0.384001	120342	154917	154921	5	18	0.00044637	1	0.000698983	1	0.0761813	TRUE	Gnas
chr7	98108997	98109244	-0.075823	Hypo	0.151646	178449	229586	229589	4	4	0.00084149	1	0.0252778	1	0.0854526	TRUE	Myo7a
chr15	72810907	72811039	-0.073991	Hypo	0.369955	68993	71924	71928	5	37	0.00049762	1	0.00080049	1	0.0761813	TRUE	Trappc9
chr9	48678484	48678575	-0.0709455	Hypo	0.141891	199433	11	256404	256394	2	1.26e-05	0.38	0.0328928	1	0.0249163	TRUE	Zbtb16
chr1	132525851	132525893	-0.0697415	Hypo	0.278966	8027	127640	127643	4	4	0.00107129	1	0.00225996	1	0.0902823	TRUE	Cntn2
chr2	155941906	155942146	-0.069653	Hypo	0.278612	117682	151417	151420	4	5	0.00107493	1	0.00226756	1	0.0902823	TRUE	Gm15557
chr2	155941906	155942146	-0.069653	Hypo	0.278612	117682	151417	151420	4	5	0.00107493	1	0.00226756	1	0.0902823	TRUE	Gdf5
chr7	37970820	37970985	-0.067897	Hypo	0.203691	174077	92	197	106	4	2.98e-05	0.67	0.00795432	1	0.0337538	TRUE	Uri1
chr14	51007732	51008004	-0.0667187	Hypo	0.200156	60117	60968	60971	4	4	0.00118007	1	0.00851542	1	0.0902823	TRUE	Rnase10
chr11	24164880	24164973	-0.0663993	Hypo	0.132799	26197	147	162	16	2	5.09e-05	0.84	0.0426184	1	0.037063	TRUE	4930538E20Rik
chr11	24164880	24164973	-0.0663993	Hypo	0.132799	26197	147	162	16	2	5.09e-05	0.84	0.0426184	1	0.037063	TRUE	Bcl11a
chr17	49096337	49096463	-0.065282	Hypo	0.261128	87620	96368	96371	4	4	0.00122504	1	0.00290174	1	0.090756	TRUE	Gm44304
chr17	49096337	49096463	-0.065282	Hypo	0.261128	87620	96368	96371	4	4	0.00122504	1	0.00290174	1	0.090756	TRUE	Lrfn2
chr6	30736674	30737225	-0.0649742	Hypo	0.324871	160250	206194	206198	5	14	0.000629547	1	0.00130737	1	0.0790677	TRUE	Mest
chr10	90576380	90576652	-0.0629953	Hypo	0.188986	20761	10496	10499	4	12	0.00128951	1	0.0106418	1	0.0913689	TRUE	Anks1b
chr2	155013732	155014057	-0.0622621	Hypo	0.124524	117562	151246	151249	4	4	0.00131068	1	0.0542697	1	0.0920144	TRUE	a
chr6	135138981	135139241	-0.0601545	Hypo	0.240618	169022	217149	217152	4	4	0.00134936	1	0.00406726	1	0.0926409	TRUE	Hebp1
chr15	72810121	72810326	-0.057412	Hypo	0.229648	68993	71912	71915	4	37	0.00138937	1	0.00492264	1	0.0926409	TRUE	Peg13
chr15	72810121	72810326	-0.057412	Hypo	0.229648	68993	71912	71915	4	37	0.00138937	1	0.00492264	1	0.0926409	TRUE	Trappc9
chr4	120282577	120282787	0.0661564	Hyper	0.132313	139653	28	179913	179886	2	2.28e-05	0.68	0.0432311	1	0.0326891	TRUE	Foxo6
chr18	37753710	37753886	0.0669178	Hyper	0.133836	93512	103866	103871	6	6	0.00039512	1	0.0413474	1	0.0761813	TRUE	Pcdhgb7
chr18	37753710	37753886	0.0669178	Hyper	0.133836	93512	103866	103871	6	6	0.00039512	1	0.0413474	1	0.0761813	TRUE	Gm42416
chr18	37753710	37753886	0.0669178	Hyper	0.133836	93512	103866	103871	6	6	0.00039512	1	0.0413474	1	0.0761813	TRUE	Gm37013
chr18	37753710	37753886	0.0669178	Hyper	0.133836	93512	103866	103871	6	6	0.00039512	1	0.0413474	1	0.0761813	TRUE	Gm37388
chr18	37753710	37753886	0.0669178	Hyper	0.133836	93512	103866	103871	6	6	0.00039512	1	0.0413474	1	0.0761813	TRUE	Pcdhga1
chr18	37753710	37753886	0.0669178	Hyper	0.133836	93512	103866	103871	6	6	0.00039512	1	0.0413474	1	0.0761813	TRUE	Pcdhga2
chr18	37753710	37753886	0.0669178	Hyper	0.133836	93512	103866	103871	6	6	0.00039512	1	0.0413474	1	0.0761813	TRUE	Pcdhga3
chr18	37753710	37753886	0.0669178	Hyper	0.133836	93512	103866	103871	6	6	0.00039512	1	0.0413474	1	0.0761813	TRUE	Pcdhgb1
chr18	37753710	37753886	0.0669178	Hyper	0.133836	93512	103866	103871	6	6	0.00039512	1	0.0413474	1	0.0761813	TRUE	Pcdhga4
chr18	37753710	37753886	0.0669178	Hyper	0.133836	93512	103866	103871	6	6	0.00039512	1	0.0413474	1	0.0761813	TRUE	Pcdhgb2
chr18	37753710	37753886	0.0669178	Hyper	0.133836	93512	103866	103871	6	6	0.00039512	1	0.0413474	1	0.0761813	TRUE	Pcdhga5
chr18	37753710	37753886	0.0669178	Hyper	0.133836	93512	103866	103871	6	6	0.00039512	1	0.0413474	1	0.0761813	TRUE	Pcdhga6
chr18	37753710	37753886	0.0669178	Hyper	0.133836	93512	103866	103871	6	6	0.00039512	1	0.0413474	1	0.0761813	TRUE	Pcdhga7
chr18	37753710	37753886	0.0669178	Hyper	0.133836	93512	103866	103871	6	6	0.00039512	1	0.0413474	1	0.0761813	TRUE	Pcdhgb4
chr18	37753710	37753886	0.0669178	Hyper	0.133836	93512	103866	103871	6	6	0.00039512	1	0.0413474	1	0.0761813	TRUE	Pcdhga8
chr18	37753710	37753886	0.0669178	Hyper	0.133836	93512	103866	103871	6	6	0.00039512	1	0.0413474	1	0.0761813	TRUE	Pcdhgb5
chr18	37753710	37753886	0.0669178	Hyper	0.133836	93512	103866	103871	6	6	0.00039512	1	0.0413474	1	0.0761813	TRUE	Pcdhga9
chr18	37753710	37753886	0.0669178	Hyper	0.133836	93512	103866	103871	6	6	0.00039512	1	0.0413474	1	0.0761813	TRUE	Pcdhgb6
chr18	37753710	37753886	0.0669178	Hyper	0.133836	93512	103866	103871	6	6	0.00039512	1	0.0413474	1	0.0761813	TRUE	Gm26672
chr18	37753710	37753886	0.0669178	Hyper	0.133836	93512	103866	103871	6	6	0.00039512	1	0.0413474	1	0.0761813	TRUE	Pcdhga10
chr17	56474264	56474343	0.086658	Hyper	0.259974	88154	97021	97023	3	3	0.00190154	1	0.00295861	1	0.0988346	TRUE	Ptprs
chr6	88242706	88242816	0.0887721	Hyper	0.266316	164734	211780	211782	3	3	0.00170513	1	0.00269046	1	0.0965374	TRUE	Dnajb8
chr10	42632221	42632399	0.090236	Hyper	0.180472	16049	4198	4200	3	3	0.00157916	1	0.0127506	1	0.095683	TRUE	Ostm1
chr5	137574649	137574906	0.0904616	Hyper	0.271385	156775	201714	201716	3	3	0.00155998	1	0.00250562	1	0.095683	TRUE	Tfr2
chr13	99900454	99900852	0.0907718	Hyper	0.272316	55337	55030	55032	3	3	0.00153254	1	0.0024762	1	0.0956764	TRUE	Cartpt
chr14	33348991	33348991	0.0923514	Hyper	0.369405	58970	287532	287535	4	4	0.000265508	1	0.000805119	1	0.0691326	TRUE	Arhgap22
chrX	36401987	36402337	0.0950085	Hyper	0.285025	209027	268568	268570	3	3	0.00122603	1	0.00208967	1	0.090756	TRUE	Gm6268
chr9	40531084	40531274	0.095782	Hyper	0.191564	198246	254820	254822	3	3	0.00118437	1	0.010084	1	0.0902823	TRUE	Gm17540
chr9	40531084	40531274	0.095782	Hyper	0.191564	198246	254820	254822	3	3	0.00118437	1	0.010084	1	0.0902823	TRUE	Gramd1b
chrX	73353837	73354083	0.0962953	Hyper	0.288886	212016	272108	272110	3	4	0.00115759	1	0.0020004	1	0.0902823	TRUE	Zfp275
chr9	21961548	21961742	0.097384	Hyper	0.194768	196665	252882	252884	3	3	0.00109278	1	0.00947925	1	0.0902823	TRUE	Epor
chrX	12354862	12354918	0.100263	Hyper	0.30079	208073	267461	267463	3	3	0.000932087	1	0.00172299	1	0.0875413	TRUE	Gm14635
chr7	143069116	143069331	0.107094	Hyper	0.428377	184105	236982	236985	4	8	5.82e-05	0.6	0.000475136	1	0.0372748	TRUE	Tssc4
chr7	143069116	143069331	0.107094	Hyper	0.428377	184105	236982	236985	4	8	5.82e-05	0.6	0.000475136	1	0.0372748	TRUE	Trpm5
chrX	101377233	101377300	0.116584	Hyper	0.233168	214251	274765	274766	2	2	0.00189195	1	0.00462902	1	0.0988346	TRUE	Gjb1
chrX	136995660	136995675	0.116856	Hyper	0.233712	216537	277533	277534	2	2	0.00186384	1	0.00458505	1	0.0988346	TRUE	Zcchc18
chrX	136995660	136995675	0.116856	Hyper	0.233712	216537	277533	277534	2	2	0.00186384	1	0.00458505	1	0.0988346	TRUE	Slc25a53
chr4	147868950	147869009	0.117819	Hyper	0.235638	143661	185104	185105	2	2	0.00176895	1	0.00443328	1	0.0975998	TRUE	Fv1
chrX	74288206	74288337	0.117973	Hyper	0.235946	212254	272447	272448	2	3	0.00175308	1	0.00440617	1	0.0975998	TRUE	Taz
chrX	139802816	139802951	0.118092	Hyper	0.236184	216806	277835	277836	2	2	0.0017415	1	0.00438898	1	0.0974116	TRUE	Cldn2
chr10	77583878	77584012	0.118572	Hyper	0.237144	18784	7744	7745	2	2	0.00169323	1	0.0043202	1	0.0965107	TRUE	Pttg1ip
chrX	116449943	116449967	0.118808	Hyper	0.237617	215443	276207	276208	2	2	0.00166975	1	0.00428614	1	0.0962	TRUE	Cpxcr1
chrX	134963984	134964092	0.119036	Hyper	0.238072	216247	277136	277137	2	2	0.00165421	1	0.00425738	1	0.0960325	TRUE	Nxf2
chrX	56483762	56483858	0.119725	Hyper	0.239449	210795	270660	270662	3	3	0.000358749	1	0.00414926	1	0.0761463	TRUE	Ints6l
chrX	93626545	93626569	0.119926	Hyper	0.239851	213330	273651	273652	2	3	0.00156163	1	0.00412347	1	0.095683	TRUE	Pola1
chrX	52275074	52275156	0.122021	Hyper	0.244042	210478	270253	270254	2	2	0.00138375	1	0.00383614	1	0.0926409	TRUE	Gpc3
chr13	56753525	56753909	0.124738	Hyper	0.49895	52337	51194	51197	4	4	1.16e-05	0.28	0.000311467	1	0.0249163	TRUE	Gm45623
chrX	155340367	155340484	0.127224	Hyper	0.254448	218195	279497	279498	2	3	0.00103128	1	0.00321419	1	0.0902823	TRUE	Prdx4
chr2	151973778	151973796	0.127299	Hyper	0.254599	117049	150549	150550	2	2	0.00102632	1	0.00320593	1	0.0902823	TRUE	Fam110a
chrX	95899099	95899216	0.127821	Hyper	0.255642	213597	273984	273985	2	2	0.000995571	1	0.00315203	1	0.0895207	TRUE	Zc3h12b
chrX	103482198	103482314	0.128391	Hyper	0.385174	214560	275153	275155	3	3	0.000239387	1	0.000693362	1	0.0676237	TRUE	Tsix
chrX	103482198	103482314	0.128391	Hyper	0.385174	214560	275153	275155	3	3	0.000239387	1	0.000693362	1	0.0676237	TRUE	Xist
chrX	71221297	71221305	0.128736	Hyper	0.257471	211780	271814	271815	2	2	0.000949942	1	0.00306541	1	0.0875952	TRUE	Mtm1
chrX	48390694	48390795	0.129307	Hyper	0.258615	210038	269740	269741	2	2	0.000922498	1	0.00301812	1	0.0874097	TRUE	Bcorl1
chrX	11984474	11984722	0.131661	Hyper	0.263323	207954	267304	267305	2	2	0.000818345	1	0.00280717	1	0.0854526	TRUE	Gm14512
chrX	18423576	18423655	0.132286	Hyper	0.264572	208529	267985	267986	2	2	0.00079024	1	0.00275791	1	0.0854526	TRUE	4930578C19Rik
chrX	74020347	74020424	0.133085	Hyper	0.26617	212187	272339	272340	2	2	0.000758829	1	0.00269376	1	0.0829445	TRUE	Irak1
chrX	142739064	142739109	0.133246	Hyper	0.266492	217196	278310	278311	2	3	0.000752216	1	0.00268483	1	0.0829445	TRUE	Mir652
chrX	142739064	142739109	0.133246	Hyper	0.266492	217196	278310	278311	2	3	0.000752216	1	0.00268483	1	0.0829445	TRUE	Tmem164
chr15	101412368	101412442	0.1371	Hyper	0.274199	73515	77890	77891	2	2	0.000627233	1	0.0024147	1	0.0790677	TRUE	Krt7
chrX	7977870	7977994	0.137531	Hyper	0.275062	207400	266666	266667	2	2	0.00061037	1	0.00238163	1	0.0781339	TRUE	Gata1
chrX	7944175	7944313	0.139124	Hyper	0.278247	207386	266647	266648	2	2	0.000559781	1	0.00228045	1	0.0761813	TRUE	Hdac6
chr17	56124821	56124852	0.139553	Hyper	0.279107	88061	96890	96891	2	2	0.000546886	1	0.00225566	1	0.0761813	TRUE	Sema6b
chrX	52374218	52374441	0.139587	Hyper	0.279174	210491	270267	270269	3	3	0.000144161	0.99	0.00225235	1	0.0571336	TRUE	Gpc3
chrX	151912488	151912539	0.139671	Hyper	0.279343	217851	279087	279088	2	3	0.000545233	1	0.00224904	1	0.0761813	TRUE	Huwe1
chrX	38066434	38066531	0.139709	Hyper	0.279417	209256	268855	268856	2	2	0.00054391	1	0.00224541	1	0.0761813	TRUE	Rhox10
chrX	99466632	99466809	0.144188	Hyper	0.432565	213946	274389	274391	3	3	0.000119363	0.96	0.000463233	1	0.0543405	TRUE	Pja1
chrX	36401282	36401517	0.144868	Hyper	0.434603	209026	268565	268567	3	3	0.000114403	0.95	0.000452652	1	0.0531006	TRUE	Gm6268
chr15	95959442	95959442	0.145504	Hyper	0.291009	72370	288373	288374	2	2	0.000421572	1	0.00195477	1	0.0761813	TRUE	Ano6
chr17	36958959	36959025	0.1456	Hyper	0.2912	86245	94584	94585	2	2	0.000419257	1	0.00194915	1	0.0761813	TRUE	Znrd1as
chrX	116681190	116681385	0.145648	Hyper	0.291296	215447	276212	276213	2	2	0.000417935	1	0.0019465	1	0.0761813	TRUE	H2afb2
chrX	100412501	100412601	0.149146	Hyper	0.298292	214076	274539	274540	2	2	0.00035908	1	0.00177424	1	0.0761463	TRUE	Awat2
chrX	74289112	74289346	0.153918	Hyper	0.461755	212255	272450	272452	3	3	7.87e-05	0.87	0.000382886	1	0.0442155	TRUE	Taz
chr5	143288050	143288168	0.156795	Hyper	0.470386	157687	202919	202921	3	3	7.27e-05	0.86	0.000365032	1	0.0417904	TRUE	Zfp853
chrX	134449086	134449286	0.160077	Hyper	0.320153	216145	277003	277004	2	2	0.00023575	1	0.00137184	1	0.067413	TRUE	Drp2
chr5	21373237	21373237	0.163546	Hyper	0.163546	146059	188111	188111	1	1	0.00195246	1	0.0188001	1	0.0995574	TRUE	Fgl2
chr5	21373237	21373237	0.163546	Hyper	0.163546	146059	188111	188111	1	1	0.00195246	1	0.0188001	1	0.0995574	TRUE	Ccdc146
chr18	66292640	66292640	0.164273	Hyper	0.164273	95853	106795	106795	1	2	0.0018774	1	0.0184787	1	0.0988346	TRUE	Gm15958
chr18	66292640	66292640	0.164273	Hyper	0.164273	95853	106795	106795	1	2	0.0018774	1	0.0184787	1	0.0988346	TRUE	Ccbe1
chrX	142770179	142770179	0.164838	Hyper	0.164838	217202	278319	278319	1	1	0.00182846	1	0.0182298	1	0.0981912	TRUE	Tmem164
chrX	73799049	73799049	0.164844	Hyper	0.164844	212130	272262	272262	1	1	0.0018278	1	0.0182268	1	0.0981912	TRUE	Pdzd4
chrY	787817	787817	0.16519	Hyper	0.16519	219700	281312	281312	1	1	0.0017997	1	0.0180651	1	0.0976919	TRUE	Zfy1
chr5	125058524	125058524	0.16538	Hyper	0.16538	155360	199857	199857	1	1	0.00177655	1	0.0179742	1	0.0975998	TRUE	Ncor2
chrX	42162156	42162156	0.167107	Hyper	0.167107	209603	269259	269259	1	1	0.0016271	1	0.0172871	1	0.0959654	TRUE	Stag2
chrX	95157684	95157684	0.167705	Hyper	0.167705	213537	273913	273913	1	1	0.00157684	1	0.0170378	1	0.095683	TRUE	Arhgef9
chrX	37933400	37933400	0.167826	Hyper	0.167826	209234	268832	268832	1	1	0.00156957	1	0.0169882	1	0.095683	TRUE	Rhox11-ps1
chrX	71981528	71981528	0.167977	Hyper	0.167977	211898	271951	271951	1	1	0.00155932	1	0.0169359	1	0.095683	TRUE	Fate1
chrX	134081185	134081426	0.168272	Hyper	0.336543	216062	276905	276906	2	2	0.000166975	0.96	0.00114271	1	0.0581267	TRUE	Cstf2
chrX	102464553	102464553	0.169476	Hyper	0.169476	214445	275022	275022	1	1	0.00144194	1	0.0163375	1	0.0931058	TRUE	Hdac8
chrX	36856341	36856341	0.169518	Hyper	0.169518	209095	268653	268653	1	1	0.00143896	1	0.0163196	1	0.0931014	TRUE	C330007P06Rik
chrX	13113589	13113589	0.169613	Hyper	0.169613	208184	267596	267596	1	2	0.00143268	1	0.0162806	1	0.0930709	TRUE	Usp9x
chrX	36156291	36156291	0.170724	Hyper	0.170724	208984	268514	268514	1	1	0.00133911	1	0.0158465	1	0.0926409	TRUE	Il13ra1
chr6	125081849	125081861	0.171045	Hyper	0.342091	167957	215818	215819	2	2	0.000142508	0.95	0.00106434	1	0.0571336	TRUE	Lpar5
chrX	53215662	53215662	0.172406	Hyper	0.172406	210633	270456	270456	1	1	0.00122372	1	0.0152434	1	0.090756	TRUE	Plac1
chrX	8099722	8099722	0.172678	Hyper	0.172678	207430	266700	266700	1	1	0.00120652	1	0.0151485	1	0.0902823	TRUE	Gm6787
chr7	44982716	44982716	0.172786	Hyper	0.172786	174685	224771	224771	1	1	0.00120024	1	0.0151101	1	0.0902823	TRUE	Prmt1
chrX	150431567	150431567	0.172876	Hyper	0.172876	217688	278872	278872	1	1	0.00119528	1	0.0150797	1	0.0902823	TRUE	Gm15129
chrX	150431567	150431567	0.172876	Hyper	0.172876	217688	278872	278872	1	1	0.00119528	1	0.0150797	1	0.0902823	TRUE	Tmem29
chrX	167091295	167091295	0.173259	Hyper	0.173259	219354	280858	280858	1	1	0.00117048	1	0.0149422	1	0.0902823	TRUE	Gm15232
chr5	118027137	118027137	0.173395	Hyper	0.173395	154025	198113	198113	1	2	0.00116122	1	0.0148932	1	0.0902823	TRUE	Gm42545
chrX	57097719	57097719	0.174456	Hyper	0.174456	210915	270830	270830	1	1	0.00110468	1	0.0145437	1	0.0902823	TRUE	Vgll1
chrX	71473106	71473106	0.174837	Hyper	0.174837	211825	271864	271864	1	1	0.00108749	1	0.0144187	1	0.0902823	TRUE	Cd99l2
chrX	106461475	106461475	0.176099	Hyper	0.176099	214884	275555	275555	1	1	0.00102136	1	0.0140197	1	0.0902823	TRUE	Fndc3c1
chr10	77089667	77089667	0.176601	Hyper	0.176601	18704	7642	7642	1	2	0.000996563	1	0.0138666	1	0.0895207	TRUE	Col18a1
chr4	126168132	126168132	0.176751	Hyper	0.176751	140348	180799	180799	1	1	0.000991272	1	0.0138213	1	0.0895207	TRUE	Thrap3
chrX	101479404	101479404	0.1775	Hyper	0.1775	214280	274814	274814	1	1	0.000956885	1	0.0136014	1	0.0875952	TRUE	Gm14843
chr11	77030216	77030216	0.178746	Hyper	0.178746	31676	24564	24564	1	1	0.000898692	1	0.0132311	1	0.087292	TRUE	Slc6a4
chrX	102013332	102013332	0.178842	Hyper	0.178842	214365	274923	274923	1	2	0.000895716	1	0.0132046	1	0.087292	TRUE	Nhsl2
chr4	126829313	126829313	0.180344	Hyper	0.180344	140454	180936	180936	1	1	0.00084116	1	0.0127821	1	0.0854526	TRUE	AU040320
chr8	119812144	119812144	0.180491	Hyper	0.180491	193881	249409	249409	1	1	0.000835539	1	0.0127463	1	0.0854526	TRUE	Cotl1
chrX	7704279	7704279	0.180783	Hyper	0.180783	207295	266510	266510	1	1	0.00082595	1	0.01267	1	0.0854526	TRUE	Gpkow
chrX	150594335	150594335	0.181181	Hyper	0.181181	217715	278909	278909	1	1	0.000813055	1	0.0125572	1	0.0854526	TRUE	Pfkfb1
chrX	13166467	13166467	0.183091	Hyper	0.183091	208189	267604	267604	1	1	0.000745934	1	0.0120497	1	0.0829445	TRUE	Usp9x
chrX	159474585	159474585	0.185006	Hyper	0.185006	218469	279823	279823	1	1	0.000689394	1	0.0115689	1	0.0820779	TRUE	Map7d2
chrX	101274978	101274978	0.185595	Hyper	0.185595	214217	274726	274726	1	1	0.000672531	1	0.0114251	1	0.0818969	TRUE	Med12
chrX	101416161	101416161	0.187253	Hyper	0.187253	214264	274787	274787	1	1	0.000615991	1	0.0110445	1	0.0782861	TRUE	Zmym3
chr17	31418073	31418073	0.187705	Hyper	0.187705	84847	287189	287189	1	2	0.000603757	1	0.0109443	1	0.0781339	TRUE	Pde9a
chrX	48159603	48159603	0.189252	Hyper	0.189252	209992	269682	269682	1	1	0.000563749	1	0.0105872	1	0.0761813	TRUE	Sash3
chrX	65047734	65047734	0.189765	Hyper	0.189765	211451	271453	271453	1	2	0.000548539	1	0.0104718	1	0.0761813	TRUE	Ctag2
chrX	101284209	101284209	0.190736	Hyper	0.190736	214222	274731	274731	1	1	0.000526055	1	0.0102649	1	0.0761813	TRUE	Med12
chrX	113081323	113081323	0.191088	Hyper	0.191088	215309	276070	276070	1	1	0.00051812	1	0.0101875	1	0.0761813	TRUE	Chm
chr17	47319472	47319472	0.193555	Hyper	0.193555	87307	95959	95959	1	1	0.000472822	0.99	0.00970739	1	0.0761813	TRUE	Trerf1
chrX	140808897	140808897	0.19357	Hyper	0.19357	216983	278061	278061	1	1	0.00047216	0.99	0.00970442	1	0.0761813	TRUE	Tex13b
chrX	7926233	7926233	0.193579	Hyper	0.193579	207379	266638	266638	1	2	0.000471168	0.99	0.00970243	1	0.0761813	TRUE	Eras
chrX	103483267	103483267	0.194519	Hyper	0.194519	214561	275156	275156	1	2	0.000455628	0.99	0.00952851	1	0.0761813	TRUE	Tsix
chr18	67721820	67721820	0.19468	Hyper	0.19468	95990	106965	106965	1	1	0.000452652	0.99	0.00949545	1	0.0761813	TRUE	Ptpn2
chrX	142825462	142825462	0.195724	Hyper	0.195724	217217	278340	278340	1	1	0.000433144	0.99	0.00931293	1	0.0761813	TRUE	Tmem164
chrX	100741182	100741182	0.195954	Hyper	0.195954	214139	274626	274626	1	3	0.000427523	0.99	0.00926433	1	0.0761813	TRUE	Gm14902
chrX	7867674	7867792	0.200199	Hyper	0.400398	207350	266589	266590	2	2	3.34e-05	0.56	0.00060541	1	0.0337538	TRUE	Otud5
chrX	50583918	50583918	0.202866	Hyper	0.202866	210245	269998	269998	1	1	0.000316427	0.97	0.00808492	1	0.074126	TRUE	Firre
chr19	5672807	5672807	0.205569	Hyper	0.205569	98389	110037	110037	1	1	0.000281378	0.96	0.00766831	1	0.0715206	TRUE	Pcnx3
chr13	63257127	63257127	0.206049	Hyper	0.206049	52963	51993	51993	1	1	0.000274435	0.96	0.00759325	1	0.0707374	TRUE	2010111I01Rik
chrX	134409462	134409462	0.207978	Hyper	0.207978	216136	276993	276993	1	1	0.000255258	0.95	0.00732378	1	0.0681253	TRUE	Drp2
chrX	53289692	53289692	0.208166	Hyper	0.208166	210652	270485	270485	1	1	0.000253935	0.95	0.00730129	1	0.0681253	TRUE	Fam122c
chrX	48697787	48697787	0.208381	Hyper	0.208381	210109	269829	269829	1	1	0.00025129	0.95	0.00727186	1	0.0681253	TRUE	Rbmx2
chr11	70170228	70170228	0.212916	Hyper	0.212916	30532	23064	23064	1	3	0.000206322	0.92	0.00666712	1	0.0625375	TRUE	Clec10a
chrX	53346690	53346690	0.213404	Hyper	0.213404	210660	270497	270497	1	1	0.000200371	0.91	0.00660264	1	0.0623028	TRUE	Mospd1
chrX	38199210	38199210	0.213672	Hyper	0.213672	209284	268892	268892	1	1	0.000197395	0.91	0.00656329	1	0.0623028	TRUE	Tmem255a
chrX	100515729	100515729	0.214634	Hyper	0.214634	214095	274568	274568	1	1	0.000188798	0.91	0.00644625	1	0.0616996	TRUE	Igbp1
chrX	74230537	74230537	0.216358	Hyper	0.216358	212225	272394	272394	1	3	0.00017425	0.9	0.00624984	1	0.0593684	TRUE	Flna
chrY	1453354	1453354	0.239051	Hyper	0.239051	220248	282479	282479	1	4	5.26e-05	0.61	0.00418232	1	0.037063	TRUE	Usp9y
chrX	138986726	138986726	0.241885	Hyper	0.241885	216678	277688	277688	1	1	4.79e-05	0.57	0.00397534	1	0.037063	TRUE	Nrk
chr10	14043256	14043256	0.252872	Hyper	0.252872	14127	1590	1590	1	1	2.78e-05	0.44	0.00329322	1	0.0337293	TRUE	Hivep2
chr17	37002962	37002962	0.280225	Hyper	0.280225	86261	94610	94610	1	2	5.62e-06	0.14	0.00222325	1	0.018002	TRUE	Zfp57

## Sheet: SuppTable7DMRsECvsNaturalFem
Supplementary table 7: DMRs from bumphunter analysis comparing females all culture samples vs natural conceived groups. Only the DMRs that are significantly different are shown.
chr	start	end	value	Hyper or Hypo vs Natural	area	cluster	indexStart	indexEnd	L	clusterL	p.value	fwer	p.valueArea	fwerArea	qdmrs$qvalues	qdmrs$significant	Gene name
chr17	34023081	34023081	-0.253331	Hypo	0.253331	46497	50027	50027	1	3	4.54e-05	0.57	0.00264734	1	0.0434033	TRUE	Ring1
chr2	27740427	27740427	-0.243446	Hypo	0.243446	58067	73504	73504	1	1	5.68e-05	0.58	0.00308782	1	0.0442289	TRUE	Rxra
chr7	142575709	142575709	-0.23568	Hypo	0.23568	100414	126949	126949	1	1	6.52e-05	0.6	0.00350411	1	0.0442289	TRUE	H19
chr18	36019199	36019199	-0.232481	Hypo	0.232481	50707	55381	55381	1	1	7.31e-05	0.62	0.00371497	1	0.0468672	TRUE	Nrg2
chr17	56080193	56080193	-0.231596	Hypo	0.231596	48037	52064	52064	1	1	7.46e-05	0.62	0.00376978	1	0.0468672	TRUE	Hdgfl2
chr12	111417742	111417742	-0.226025	Hypo	0.226025	25904	24065	24065	1	1	9.23e-05	0.69	0.0041436	1	0.0515715	TRUE	Exoc3l4
chr17	25397980	25397980	-0.222344	Hypo	0.222344	45222	48312	48312	1	1	0.000107158	0.75	0.00443347	1	0.0515715	TRUE	Cacna1h
chr7	19349342	19349342	-0.221882	Hypo	0.221882	93372	117911	117911	1	1	0.000108639	0.75	0.00446655	1	0.0515715	TRUE	Ercc1
chr5	113974693	113974693	-0.221783	Hypo	0.221783	82823	104515	104515	1	1	0.000110121	0.75	0.00447495	1	0.0515715	TRUE	Ssh1
chr7	18893968	18893968	-0.218315	Hypo	0.218315	93258	117761	117761	1	1	0.000121972	0.8	0.00479297	1	0.0539484	TRUE	Ccdc61
chr9	78314723	78314723	-0.215673	Hypo	0.215673	111038	140307	140307	1	1	0.000133824	0.86	0.00504333	1	0.0557183	TRUE	Omt2a
chr1	87475344	87475581	-0.215056	Hypo	0.645168	2732	66731	66733	3	3	0	0	0.000251352	1	0	TRUE	3110079O15Rik
chr11	12026854	12026854	-0.211069	Hypo	0.211069	13555	8438	8438	1	1	0.000152095	0.86	0.005509	1	0.0561342	TRUE	Grb10
chr7	4508325	4508325	-0.208222	Hypo	0.208222	92601	116864	116864	1	1	0.000167897	0.86	0.00583442	1	0.0561342	TRUE	Tnnt1
chr15	94649284	94649284	-0.206178	Hypo	0.206178	39093	40554	40554	1	2	0.000178267	0.86	0.00607392	1	0.0561342	TRUE	Tmem117
chr2	174299513	174299513	-0.203694	Hypo	0.203694	65438	82807	82807	1	1	0.000196538	0.87	0.00636873	1	0.0561342	TRUE	Gnas
chr12	80168544	80168544	-0.203281	Hypo	0.203281	24006	21621	21621	1	1	0.000198514	0.87	0.00642206	1	0.0561342	TRUE	Actn1
chr5	38786140	38786140	-0.203198	Hypo	0.203198	80163	101255	101255	1	1	0.000198514	0.87	0.00643391	1	0.0561342	TRUE	Clnk
chr2	168953713	168953713	-0.201773	Hypo	0.201773	65042	82299	82299	1	1	0.000209377	0.88	0.00660773	1	0.0561342	TRUE	Zfp64
chr14	10657421	10657421	-0.200485	Hypo	0.200485	31085	149190	149190	1	1	0.000219254	0.88	0.00678699	1	0.0561342	TRUE	Fhit
chr9	20944393	20944393	-0.199024	Hypo	0.199024	107399	135770	135770	1	1	0.000230118	0.89	0.00698106	1	0.0561342	TRUE	Dnmt1
chr13	33121043	33121043	-0.198718	Hypo	0.198718	27208	25690	25690	1	1	0.000232093	0.89	0.0070255	1	0.0561342	TRUE	Gm11383
chr13	33121043	33121043	-0.198718	Hypo	0.198718	27208	25690	25690	1	1	0.000232093	0.89	0.0070255	1	0.0561342	TRUE	Gm11384
chr14	66178162	66178162	-0.198151	Hypo	0.198151	33814	33956	33956	1	1	0.000236537	0.89	0.00711439	1	0.0561342	TRUE	Ptk2b
chrX	166468341	166468341	-0.195462	Hypo	0.195462	117475	148393	148393	1	1	0.000259747	0.9	0.00754993	1	0.0561342	TRUE	Rab9
chr9	108111787	108111787	-0.194871	Hypo	0.194871	112351	141984	141984	1	1	0.00026666	0.9	0.00764672	1	0.0561342	TRUE	Bsn
chr11	120477513	120477513	-0.19337	Hypo	0.19337	21541	18570	18570	1	2	0.000282956	0.9	0.00791486	1	0.0561342	TRUE	Hgs
chr4	58536125	58536125	-0.19336	Hypo	0.19336	72776	92031	92031	1	1	0.000282956	0.9	0.00791634	1	0.0561342	TRUE	Lpar1
chr8	120255981	120255981	-0.193086	Hypo	0.193086	106088	134144	134144	1	1	0.000286906	0.9	0.00796178	1	0.0561342	TRUE	Gse1
chr8	120255981	120255981	-0.193086	Hypo	0.193086	106088	134144	134144	1	1	0.000286906	0.9	0.00796178	1	0.0561342	TRUE	Gm20388
chr4	58460470	58460470	-0.192046	Hypo	0.192046	72767	92022	92022	1	1	0.000302215	0.9	0.00814893	1	0.0561342	TRUE	Lpar1
chr9	72941642	72941642	-0.190813	Hypo	0.190813	110804	140015	140015	1	1	0.000315548	0.9	0.00838596	1	0.0562434	TRUE	Pygo1
chr7	142679888	142679888	-0.189665	Hypo	0.189665	100440	127013	127013	1	1	0.000337769	0.93	0.00862201	1	0.0578008	TRUE	Ins2
chr17	35063742	35063742	-0.189641	Hypo	0.189641	46770	50411	50411	1	1	0.000337769	0.93	0.00862546	1	0.0578008	TRUE	G6b
chrX	142835744	142835744	-0.189475	Hypo	0.189475	116838	147619	147619	1	1	0.000339745	0.93	0.00866349	1	0.0578008	TRUE	Tmem164
chr5	143758352	143758362	-0.188839	Hypo	0.377679	85890	108399	108400	2	2	2.37e-05	0.39	0.000712575	1	0.0367707	TRUE	D130017N08Rik
chrX	73421949	73422330	-0.188183	Hypo	1.1291	115201	145566	145571	6	7	0	0	6.07e-05	0.92	0	TRUE	Zfp92
chr5	100055536	100055536	-0.186825	Hypo	0.186825	81777	103249	103249	1	2	0.00037925	0.94	0.00918594	1	0.0582915	TRUE	Enoph1
chr18	75925022	75925022	-0.186209	Hypo	0.186209	52628	57781	57781	1	1	0.000389126	0.94	0.00931088	1	0.0587494	TRUE	Zbtb7c
chr2	174298768	174299167	-0.186	Hypo	1.116	65437	82801	82806	6	6	0	0	6.32e-05	0.92	0	TRUE	Gnas
chrX	105773794	105773794	-0.183643	Hypo	0.183643	116180	146813	146813	1	1	0.000433076	0.97	0.00985259	1	0.0591741	TRUE	Fgf16
chr8	84145560	84145560	-0.183549	Hypo	0.183549	103860	131338	131338	1	1	0.000433569	0.97	0.00987086	1	0.0591741	TRUE	Cc2d1a
chr6	125147355	125147355	-0.181994	Hypo	0.181994	91366	115307	115307	1	1	0.000463198	0.98	0.0102234	1	0.0611868	TRUE	Iffo1
chr2	93421642	93421642	-0.181298	Hypo	0.181298	61092	77291	77291	1	3	0.000478013	0.98	0.0103775	1	0.0611868	TRUE	Cd82
chr19	46064808	46064808	-0.181235	Hypo	0.181235	56065	62180	62180	1	1	0.000479	0.98	0.0103899	1	0.0611868	TRUE	Pprc1
chrX	96511381	96511381	-0.180947	Hypo	0.180947	115701	146221	146221	1	1	0.000487395	0.98	0.0104615	1	0.0611868	TRUE	Heph
chrX	162438892	162438892	-0.180925	Hypo	0.180925	117343	148233	148233	1	1	0.000487889	0.98	0.0104699	1	0.0611868	TRUE	Reps2
chrX	74341993	74341993	-0.180814	Hypo	0.180814	115346	145775	145775	1	1	0.000492333	0.98	0.0105029	1	0.0611868	TRUE	Plxna3
chrX	7960137	7960137	-0.179737	Hypo	0.179737	113753	143809	143809	1	1	0.000520975	1	0.0107642	1	0.0611868	TRUE	Gata1
chr10	83628323	83628323	-0.179647	Hypo	0.179647	10827	4984	4984	1	1	0.00052295	1	0.0107839	1	0.0611868	TRUE	Appl2
chr8	72729300	72729300	-0.179533	Hypo	0.179533	103479	130848	130848	1	1	0.000525913	1	0.0108091	1	0.0611868	TRUE	Sin3b
chr7	139260036	139260036	-0.179217	Hypo	0.179217	99975	126385	126385	1	1	0.000535789	1	0.0108842	1	0.0611868	TRUE	Pwwp2b
chr11	35622075	35622075	-0.179003	Hypo	0.179003	14266	9320	9320	1	1	0.000540727	1	0.010936	1	0.0611868	TRUE	Slit3
chr7	143187806	143187806	-0.178911	Hypo	0.178911	100488	127073	127073	1	1	0.00054369	1	0.0109622	1	0.0611868	TRUE	Kcnq1
chr17	83759567	83759567	-0.178572	Hypo	0.178572	49237	53541	53541	1	1	0.000555048	1	0.0110427	1	0.061236	TRUE	Mta3
chr5	149279627	149279627	-0.178444	Hypo	0.178444	86382	109015	109015	1	2	0.000562455	1	0.0110852	1	0.061236	TRUE	Alox5ap
chr19	7193435	7193435	-0.178067	Hypo	0.178067	53987	59589	59589	1	1	0.000572331	1	0.0111745	1	0.061236	TRUE	Macrod1
chr5	111420645	111420645	-0.177985	Hypo	0.177985	82522	104144	104144	1	1	0.000573813	1	0.0111953	1	0.061236	TRUE	Mn1
chr3	10253707	10253707	-0.17768	Hypo	0.17768	66031	83565	83565	1	1	0.000584183	1	0.0112738	1	0.0615067	TRUE	Fabp12
chr15	41820071	41820071	-0.177528	Hypo	0.177528	36291	36967	36967	1	1	0.000586158	1	0.0113158	1	0.0615067	TRUE	Oxr1
chr3	73057674	73057674	-0.176763	Hypo	0.176763	67480	85381	85381	1	4	0.000610355	1	0.011535	1	0.0627684	TRUE	Slitrk3
chr8	75448906	75448906	-0.17635	Hypo	0.17635	103529	130910	130910	1	4	0.000624182	1	0.0116377	1	0.0630355	TRUE	Iqcm
chr15	77561213	77561213	-0.176284	Hypo	0.176284	37533	38559	38559	1	1	0.000626651	1	0.011656	1	0.0630355	TRUE	1700025B11Rik
chr19	22963205	22963205	-0.176239	Hypo	0.176239	54667	60445	60445	1	1	0.000628132	1	0.0116713	1	0.0630355	TRUE	Trpm3
chr18	34248321	34248321	-0.175871	Hypo	0.175871	50520	55128	55128	1	1	0.000638996	1	0.0117735	1	0.0633095	TRUE	Apc
chr18	38822218	38822218	-0.175756	Hypo	0.175756	51069	55882	55882	1	1	0.000641465	1	0.0117997	1	0.0633095	TRUE	Arhgap26
chrX	74223805	74223805	-0.175599	Hypo	0.175599	115313	145720	145720	1	1	0.000648379	1	0.0118451	1	0.0633527	TRUE	Flna
chr7	45461944	45461944	-0.175297	Hypo	0.175297	95337	120514	120514	1	1	0.000664181	1	0.0119281	1	0.0641261	TRUE	Bax
chrX	102035209	102035209	-0.175217	Hypo	0.175217	116014	146606	146606	1	1	0.00066665	1	0.0119483	1	0.0641261	TRUE	Nhsl2
chr9	43139841	43139841	-0.174822	Hypo	0.174822	108496	137138	137138	1	1	0.000678995	1	0.0120664	1	0.0641261	TRUE	Pou2f3
chr16	23111412	23111412	-0.174402	Hypo	0.174402	41502	43733	43733	1	1	0.000695291	1	0.0121715	1	0.0644155	TRUE	Eif4a2
chr16	23111412	23111412	-0.174402	Hypo	0.174402	41502	43733	43733	1	1	0.000695291	1	0.0121715	1	0.0644155	TRUE	Gm26447
chrX	73657133	73657133	-0.174345	Hypo	0.174345	115230	145607	145607	1	3	0.000696773	1	0.0121898	1	0.0644155	TRUE	Pnck
chr5	138257900	138257900	-0.174258	Hypo	0.174258	85333	107703	107703	1	1	0.000701217	1	0.012219	1	0.0644155	TRUE	Lamtor4
chr6	30735602	30735607	-0.174055	Hypo	0.348111	87236	110111	110112	2	2	5.78e-05	0.6	0.000869114	1	0.0442289	TRUE	Gm44296
chr6	30735602	30735607	-0.174055	Hypo	0.348111	87236	110111	110112	2	2	5.78e-05	0.6	0.000869114	1	0.0442289	TRUE	Mest
chr11	51219670	51219879	-0.173981	Hypo	0.347963	14816	10030	10031	2	2	5.88e-05	0.62	0.000870595	1	0.0442289	TRUE	Platr20
chr9	77477457	77477457	-0.173665	Hypo	0.173665	110972	140224	140224	1	1	0.000715538	1	0.0123834	1	0.0652292	TRUE	Lrrc1
chr7	29442391	29442391	-0.173446	Hypo	0.173446	94280	119103	119103	1	1	0.000725414	1	0.0124451	1	0.0654692	TRUE	Sipa1l3
chr11	12027967	12027967	-0.173075	Hypo	0.173075	13556	8439	8439	1	4	0.000743685	1	0.0125646	1	0.0654692	TRUE	Grb10
chrX	142839790	142839790	-0.173039	Hypo	0.173039	116839	147620	147620	1	1	0.000746154	1	0.0125765	1	0.0654692	TRUE	Tmem164
chr19	5480240	5480240	-0.172821	Hypo	0.172821	53584	59032	59032	1	2	0.000754055	1	0.0126451	1	0.0654692	TRUE	Efemp2
chr3	27541753	27541753	-0.1727	Hypo	0.1727	66229	83806	83806	1	1	0.000760968	1	0.0126896	1	0.0654692	TRUE	Fndc3b
chr7	45126496	45126496	-0.172535	Hypo	0.172535	95229	120360	120360	1	5	0.000766894	1	0.012732	1	0.0654692	TRUE	Rpl13a
chr7	45126496	45126496	-0.172535	Hypo	0.172535	95229	120360	120360	1	5	0.000766894	1	0.012732	1	0.0654692	TRUE	Gm45713
chr10	77035482	77035482	-0.172479	Hypo	0.172479	9850	3672	3672	1	1	0.000768376	1	0.0127459	1	0.0654692	TRUE	Slc19a1
chr10	111507635	111507635	-0.17236	Hypo	0.17236	11838	6236	6236	1	1	0.000775783	1	0.0127809	1	0.0654692	TRUE	Phlda1
chr10	111507635	111507635	-0.17236	Hypo	0.17236	11838	6236	6236	1	1	0.000775783	1	0.0127809	1	0.0654692	TRUE	Gm28592
chr9	37919239	37919239	-0.172358	Hypo	0.172358	108233	136807	136807	1	1	0.000775783	1	0.0127809	1	0.0654692	TRUE	Olfr878
chr17	35935888	35935888	-0.172283	Hypo	0.172283	46992	50727	50727	1	1	0.00077924	1	0.0128056	1	0.0654692	TRUE	Rbx1-ps
chr4	59911627	59911627	-0.170859	Hypo	0.170859	72872	92155	92155	1	1	0.000842942	1	0.0132081	1	0.0673199	TRUE	Slc46a2
chr2	164165979	164165979	-0.170796	Hypo	0.170796	64351	81408	81408	1	1	0.00084788	1	0.0132283	1	0.0673199	TRUE	Kcns1
chr15	36877402	36877402	-0.170779	Hypo	0.170779	36073	36689	36689	1	1	0.000848868	1	0.0132323	1	0.0673199	TRUE	Gm10384
chr8	121654213	121654213	-0.170297	Hypo	0.170297	106344	134460	134460	1	2	0.000868126	1	0.0133636	1	0.0673199	TRUE	Gm27030
chr8	121654213	121654213	-0.170297	Hypo	0.170297	106344	134460	134460	1	2	0.000868126	1	0.0133636	1	0.0673199	TRUE	Gm20388
chr7	140858451	140858451	-0.170279	Hypo	0.170279	100140	126589	126589	1	4	0.000868126	1	0.0133695	1	0.0673199	TRUE	Ric8a
chr8	108827593	108827593	-0.169945	Hypo	0.169945	105317	133206	133206	1	1	0.000882447	1	0.0134703	1	0.0674067	TRUE	Zfhx3
chrX	160419537	160419537	-0.16989	Hypo	0.16989	117289	148166	148166	1	1	0.000883928	1	0.0134821	1	0.0674067	TRUE	Adgrg2
chr8	105052122	105052122	-0.169592	Hypo	0.169592	104909	132673	132673	1	1	0.000896768	1	0.0135755	1	0.0674067	TRUE	Ces3a
chrX	112240766	112240766	-0.16945	Hypo	0.16945	116288	146950	146950	1	1	0.000903187	1	0.0136189	1	0.0674067	TRUE	4933403O08Rik
chr8	25566831	25566831	-0.169392	Hypo	0.169392	101749	128659	128659	1	1	0.000907631	1	0.0136357	1	0.0674067	TRUE	Fgfr1
chr19	7226953	7226953	-0.169389	Hypo	0.169389	53993	59600	59600	1	1	0.000908125	1	0.0136377	1	0.0674067	TRUE	Naa40
chr8	94773964	94773964	-0.169251	Hypo	0.169251	104596	132275	132275	1	1	0.000912076	1	0.0136797	1	0.0674067	TRUE	Cx3cl1
chrX	21214352	21214352	-0.169022	Hypo	0.169022	114240	144397	144397	1	1	0.000925903	1	0.0137582	1	0.0674067	TRUE	4930453H23Rik
chr4	118486445	118486445	-0.168593	Hypo	0.168593	74758	94503	94503	1	3	0.000946643	1	0.013895	1	0.0676681	TRUE	Tie1
chr1	75476500	75476500	-0.168174	Hypo	0.168174	2282	66161	66161	1	1	0.000971334	1	0.0140377	1	0.0684352	TRUE	Chpf
chr9	106244882	106244882	-0.167482	Hypo	0.167482	112067	141588	141588	1	1	0.00100442	1	0.0142698	1	0.069158	TRUE	Alas1
chr17	70753711	70753711	-0.167144	Hypo	0.167144	48663	52833	52833	1	1	0.00102071	1	0.0143843	1	0.069158	TRUE	5031415H12Rik
chr17	70753711	70753711	-0.167144	Hypo	0.167144	48663	52833	52833	1	1	0.00102071	1	0.0143843	1	0.069158	TRUE	Dlgap1
chr15	99814891	99814891	-0.167047	Hypo	0.167047	39688	41306	41306	1	1	0.00102862	1	0.0144169	1	0.069158	TRUE	Lima1
chr2	90578762	90578762	-0.166969	Hypo	0.166969	60780	76902	76902	1	1	0.00103602	1	0.0144466	1	0.069158	TRUE	Ptprj
chr3	108204524	108204524	-0.166966	Hypo	0.166966	69504	87996	87996	1	1	0.00103602	1	0.0144475	1	0.069158	TRUE	Atxn7l2
chr2	170355809	170355809	-0.166925	Hypo	0.166925	65150	82419	82419	1	1	0.001038	1	0.0144619	1	0.069158	TRUE	Bcas1
chr4	140614736	140614736	-0.16632	Hypo	0.16632	77164	97524	97524	1	1	0.00107059	1	0.0146727	1	0.069158	TRUE	Arhgef10l
chrX	48379365	48379365	-0.166295	Hypo	0.166295	114588	144809	144809	1	1	0.00107158	1	0.0146836	1	0.069158	TRUE	Bcorl1
chr16	91836859	91836859	-0.166282	Hypo	0.166282	43608	46319	46319	1	1	0.00107207	1	0.014687	1	0.069158	TRUE	Atp5o
chr16	91836859	91836859	-0.166282	Hypo	0.166282	43608	46319	46319	1	1	0.00107207	1	0.014687	1	0.069158	TRUE	Itsn1
chr19	41883838	41883838	-0.166143	Hypo	0.166143	55572	61555	61555	1	1	0.00107898	1	0.0147315	1	0.069158	TRUE	Rrp12
chr15	96055747	96055747	-0.166105	Hypo	0.166105	39151	40619	40619	1	1	0.00108195	1	0.0147423	1	0.069158	TRUE	D030018L15Rik
chr7	114006287	114006287	-0.165811	Hypo	0.165811	98313	124261	124261	1	1	0.00109578	1	0.0148451	1	0.0696345	TRUE	Spon1
chr6	84062741	84062741	-0.165605	Hypo	0.165605	89199	112609	112609	1	1	0.00110615	1	0.0149221	1	0.0696345	TRUE	Dysf
chr13	54322321	54322321	-0.165393	Hypo	0.165393	28494	27293	27293	1	1	0.00111602	1	0.0149981	1	0.0696345	TRUE	AC164441.2
chr7	141699509	141699509	-0.165374	Hypo	0.165374	100328	126836	126836	1	2	0.00111602	1	0.0150041	1	0.0696345	TRUE	Muc2
chr11	107911340	107911340	-0.165201	Hypo	0.165201	20143	16829	16829	1	2	0.00112442	1	0.0150589	1	0.0696345	TRUE	Cacng5
chrX	157462744	157462744	-0.165071	Hypo	0.165071	117195	148049	148049	1	1	0.00113034	1	0.0150999	1	0.0696345	TRUE	Sms
chr7	97344494	97344494	-0.164974	Hypo	0.164974	97150	122797	122797	1	1	0.00113577	1	0.015133	1	0.0696345	TRUE	Kctd21
chr2	35952415	35952415	-0.16467	Hypo	0.16467	59084	74796	74796	1	2	0.00115454	1	0.0152436	1	0.0696345	TRUE	Ttll11
chr4	154626803	154626803	-0.164447	Hypo	0.164447	78382	99005	99005	1	1	0.00116985	1	0.015332	1	0.0702032	TRUE	Prdm16
chr17	45663652	45663652	-0.164228	Hypo	0.164228	47358	51233	51233	1	2	0.00118614	1	0.015408	1	0.0703273	TRUE	Gm16172
chr17	45663652	45663652	-0.164228	Hypo	0.164228	47358	51233	51233	1	2	0.00118614	1	0.015408	1	0.0703273	TRUE	Tmem63b
chr10	80858159	80858159	-0.163892	Hypo	0.163892	10475	4509	4509	1	1	0.00121182	1	0.0155448	1	0.0708776	TRUE	Sppl2b
chr10	52545708	52545708	-0.163862	Hypo	0.163862	8605	2091	2091	1	1	0.00121429	1	0.0155566	1	0.0708776	TRUE	Zfa-ps
chr13	52521695	52521695	-0.163862	Hypo	0.163862	28339	27097	27097	1	1	0.00121429	1	0.0155571	1	0.0708776	TRUE	Diras2
chr5	136756823	136756823	-0.163835	Hypo	0.163835	85103	107386	107386	1	1	0.00121676	1	0.0155655	1	0.0708776	TRUE	Col26a1
chr5	31918514	31918514	-0.163812	Hypo	0.163812	79538	100485	100485	1	1	0.00121824	1	0.0155779	1	0.0708776	TRUE	Babam2
chrX	145453520	145453520	-0.163638	Hypo	0.163638	116919	147711	147711	1	1	0.00122861	1	0.0156347	1	0.0708776	TRUE	Amot
chr2	149930918	149930918	-0.163552	Hypo	0.163552	63255	79982	79982	1	1	0.00123849	1	0.0156697	1	0.0708776	TRUE	Syndig1
chrX	74433661	74433661	-0.163388	Hypo	0.163388	115362	145806	145806	1	1	0.00124935	1	0.015729	1	0.0708776	TRUE	Ikbkg
chr10	80693816	80693816	-0.163378	Hypo	0.163378	10430	4453	4453	1	1	0.00124985	1	0.0157334	1	0.0708776	TRUE	Mob3a
chr4	128727077	128727077	-0.163357	Hypo	0.163357	75561	95512	95512	1	3	0.00125034	1	0.0157418	1	0.0708776	TRUE	Phc2
chr17	47909605	47909649	-0.163246	Hypo	0.326491	47713	51688	51689	2	2	9.93e-05	0.78	0.00103553	1	0.0515715	TRUE	Foxp4
chrX	58919712	58919712	-0.163136	Hypo	0.163136	114949	145261	145261	1	1	0.00126417	1	0.0158258	1	0.0709047	TRUE	4930550L24Rik
chr9	14901067	14901067	-0.163114	Hypo	0.163114	107217	135528	135528	1	1	0.00126466	1	0.0158312	1	0.0709047	TRUE	Izumo1r
chr6	40887360	40887360	-0.162968	Hypo	0.162968	87740	110741	110741	1	2	0.001277	1	0.0158845	1	0.0712241	TRUE	Moxd2
chr7	28370301	28370301	-0.162803	Hypo	0.162803	94050	118789	118789	1	1	0.00128836	1	0.0159591	1	0.0712241	TRUE	Plekhg2
chr13	73816184	73816184	-0.162798	Hypo	0.162798	29521	28548	28548	1	1	0.00128836	1	0.0159606	1	0.0712241	TRUE	Slc12a7
chr8	33731368	33731368	-0.162709	Hypo	0.162709	102038	129019	129019	1	1	0.00129478	1	0.0159937	1	0.0712241	TRUE	1700104B16Rik
chrX	168896233	168896233	-0.162655	Hypo	0.162655	117560	148493	148493	1	1	0.0013012	1	0.0160203	1	0.0712241	TRUE	Arhgap6
chr19	18602976	18602976	-0.162176	Hypo	0.162176	54576	60338	60338	1	1	0.0013412	1	0.0162189	1	0.0720971	TRUE	Ostf1
chrX	109121476	109121476	-0.162053	Hypo	0.162053	116261	146915	146915	1	1	0.00135256	1	0.0162663	1	0.0720971	TRUE	Gm14869
chrX	109121476	109121476	-0.162053	Hypo	0.162053	116261	146915	146915	1	1	0.00135256	1	0.0162663	1	0.0720971	TRUE	Sh3bgrl
chr9	18511530	18511530	-0.162043	Hypo	0.162043	107310	135647	135647	1	1	0.00135256	1	0.0162692	1	0.0720971	TRUE	Muc16
chr3	103813269	103813269	-0.161968	Hypo	0.161968	69220	87628	87628	1	1	0.00135997	1	0.0163013	1	0.0720971	TRUE	Ap4b1
chr3	103813269	103813269	-0.161968	Hypo	0.161968	69220	87628	87628	1	1	0.00135997	1	0.0163013	1	0.0720971	TRUE	Gm43064
chrX	102288458	102288458	-0.161815	Hypo	0.161815	116045	146647	146647	1	1	0.00137083	1	0.0163645	1	0.0721113	TRUE	Gm14858
chrX	102288458	102288458	-0.161815	Hypo	0.161815	116045	146647	146647	1	1	0.00137083	1	0.0163645	1	0.0721113	TRUE	Hdac8
chr10	81410894	81410894	-0.161773	Hypo	0.161773	10646	4754	4754	1	1	0.00137379	1	0.0163858	1	0.0721113	TRUE	Gm16104
chr10	81410894	81410894	-0.161773	Hypo	0.161773	10646	4754	4754	1	1	0.00137379	1	0.0163858	1	0.0721113	TRUE	Nfic
chr12	99916409	99916409	-0.161552	Hypo	0.161552	24918	22771	22771	1	1	0.00139256	1	0.0164821	1	0.0723525	TRUE	Tdp1
chrX	41581309	41581309	-0.161539	Hypo	0.161539	114472	144677	144677	1	1	0.00139305	1	0.016488	1	0.0723525	TRUE	Gria3
chr4	135143728	135143728	-0.16152	Hypo	0.16152	76443	96638	96638	1	1	0.00139601	1	0.0165003	1	0.0723525	TRUE	Gm16224
chr4	135143728	135143728	-0.16152	Hypo	0.16152	76443	96638	96638	1	1	0.00139601	1	0.0165003	1	0.0723525	TRUE	Runx3
chr5	135134009	135134009	-0.161167	Hypo	0.161167	84889	107093	107093	1	1	0.00142465	1	0.0166628	1	0.0730189	TRUE	Mlxipl
chrX	135889340	135889340	-0.160986	Hypo	0.160986	116554	147272	147272	1	1	0.00144046	1	0.0167433	1	0.0731601	TRUE	Bhlhb9
chr2	33228461	33228461	-0.160536	Hypo	0.160536	58830	74492	74492	1	1	0.00147601	1	0.0169324	1	0.0732696	TRUE	Angptl2
chr2	33228461	33228461	-0.160536	Hypo	0.160536	58830	74492	74492	1	1	0.00147601	1	0.0169324	1	0.0732696	TRUE	Ralgps1
chr2	59878188	59878188	-0.160444	Hypo	0.160444	59676	75502	75502	1	2	0.0014854	1	0.0169769	1	0.0732696	TRUE	Wdsub1
chrX	73425344	73425344	-0.16043	Hypo	0.16043	115204	145575	145575	1	1	0.00148786	1	0.0169867	1	0.0732696	TRUE	Zfp92
chr14	52372266	52372266	-0.160353	Hypo	0.160353	32828	32670	32670	1	1	0.00149379	1	0.0170164	1	0.0732696	TRUE	Olfr1512
chr8	14072065	14072065	-0.160281	Hypo	0.160281	101307	128119	128119	1	1	0.00149823	1	0.0170396	1	0.0732696	TRUE	Erich1
chr6	117716140	117716140	-0.160257	Hypo	0.160257	90794	114579	114579	1	2	0.00149823	1	0.017048	1	0.0732696	TRUE	1700030F04Rik
chr2	126676479	126676479	-0.160164	Hypo	0.160164	62326	78837	78837	1	3	0.00150762	1	0.017085	1	0.0733366	TRUE	Gm27003
chr15	75156781	75156781	-0.159936	Hypo	0.159936	37156	38044	38044	1	1	0.00152638	1	0.0171694	1	0.0736794	TRUE	Ly6g
chr3	103149178	103149178	-0.159847	Hypo	0.159847	69177	87577	87577	1	1	0.00153576	1	0.0172094	1	0.0736794	TRUE	Dennd2c
chr14	30010956	30010956	-0.159665	Hypo	0.159665	31902	31459	31459	1	1	0.00155404	1	0.0172944	1	0.0741595	TRUE	Chdh
chr9	107402530	107402530	-0.159555	Hypo	0.159555	112191	141756	141756	1	1	0.0015649	1	0.0173388	1	0.0741595	TRUE	Cacna2d2
chr18	61739027	61739027	-0.159304	Hypo	0.159304	51898	56899	56899	1	1	0.00159157	1	0.0174573	1	0.0745359	TRUE	Afap1l1
chr5	117387326	117387326	-0.158991	Hypo	0.158991	83241	105060	105060	1	1	0.00162317	1	0.0175922	1	0.0750872	TRUE	Rfc5
chr16	91887435	91887435	-0.158936	Hypo	0.158936	43612	46323	46323	1	2	0.00162811	1	0.0176134	1	0.0750872	TRUE	Atp5o
chr16	91887435	91887435	-0.158936	Hypo	0.158936	43612	46323	46323	1	2	0.00162811	1	0.0176134	1	0.0750872	TRUE	Itsn1
chr17	71557491	71557491	-0.158695	Hypo	0.158695	48755	52948	52948	1	1	0.00165033	1	0.017727	1	0.0750872	TRUE	Spdya
chr17	71557491	71557491	-0.158695	Hypo	0.158695	48755	52948	52948	1	1	0.00165033	1	0.017727	1	0.0750872	TRUE	Trmt61b
chr11	120493546	120493546	-0.158609	Hypo	0.158609	21545	18575	18575	1	1	0.00165527	1	0.017765	1	0.0750872	TRUE	Slc25a10
chr15	27486467	27486467	-0.158534	Hypo	0.158534	35780	36321	36321	1	1	0.00166119	1	0.017807	1	0.0750872	TRUE	Ank
chrX	159707351	159707351	-0.158409	Hypo	0.158409	117256	148129	148129	1	1	0.00167453	1	0.0178573	1	0.0750872	TRUE	Sh3kbp1
chr11	36990700	36990700	-0.158409	Hypo	0.158409	14336	9410	9410	1	1	0.00167453	1	0.0178573	1	0.0750872	TRUE	Tenm2
chr6	32577155	32577155	-0.158367	Hypo	0.158367	87350	110277	110277	1	1	0.00167996	1	0.0178746	1	0.0750872	TRUE	Plxna4
chr6	116192932	116192932	-0.158016	Hypo	0.158016	90723	114487	114487	1	1	0.00171057	1	0.0180336	1	0.0756061	TRUE	Tmcc1
chr15	75885294	75885294	-0.158001	Hypo	0.158001	37206	38105	38105	1	1	0.00171156	1	0.018041	1	0.0756061	TRUE	Mroh6
chr19	37959308	37959308	-0.157928	Hypo	0.157928	55354	61284	61284	1	1	0.00171798	1	0.0180697	1	0.075706	TRUE	Myof
chr5	140194338	140194338	-0.157843	Hypo	0.157843	85562	107998	107998	1	1	0.00172835	1	0.0181072	1	0.0760227	TRUE	Mad1l1
chr11	50421575	50421575	-0.157609	Hypo	0.157609	14753	9946	9946	1	1	0.00175107	1	0.0182025	1	0.0762001	TRUE	Rufy1
chr9	107668636	107668636	-0.157434	Hypo	0.157434	112271	141867	141867	1	2	0.00176786	1	0.018282	1	0.0762001	TRUE	Slc38a3
chr12	108239911	108239911	-0.157411	Hypo	0.157411	25535	23512	23512	1	1	0.00176934	1	0.0182909	1	0.0762001	TRUE	Ccdc85c
chrX	51399482	51399482	-0.157405	Hypo	0.157405	114686	144931	144931	1	1	0.00176934	1	0.0182919	1	0.0762001	TRUE	Hs6st2
chr11	50228690	50228690	-0.157358	Hypo	0.157358	14726	9905	9905	1	1	0.00177724	1	0.0183176	1	0.0762001	TRUE	Mgat4b
chr15	78429776	78429776	-0.157329	Hypo	0.157329	37637	38692	38692	1	1	0.0017807	1	0.0183344	1	0.0762001	TRUE	Kctd17
chr7	106908081	106908081	-0.157162	Hypo	0.157162	97953	123828	123828	1	1	0.00179946	1	0.0184139	1	0.0762202	TRUE	Olfr1532-ps1
chr11	102435279	102435279	-0.157096	Hypo	0.157096	19600	16142	16142	1	3	0.00180786	1	0.018446	1	0.0762202	TRUE	Grn
chr19	42179359	42179359	-0.156904	Hypo	0.156904	55619	61623	61623	1	1	0.00182464	1	0.0185393	1	0.0762202	TRUE	Zfyve27
chr6	75187907	75187907	-0.15688	Hypo	0.15688	88925	112260	112260	1	1	0.00182662	1	0.0185502	1	0.0762202	TRUE	Gm8992
chr6	71327376	71327376	-0.156806	Hypo	0.156806	88718	112003	112003	1	1	0.00183353	1	0.0185842	1	0.0762202	TRUE	Cd8b1
chr9	60003134	60003134	-0.156713	Hypo	0.156713	109842	138870	138870	1	1	0.00184539	1	0.0186287	1	0.0762202	TRUE	Thsd4
chr11	65815120	65815120	-0.156687	Hypo	0.156687	15922	11411	11411	1	1	0.00184736	1	0.018642	1	0.0762202	TRUE	Zkscan6
chr15	78892017	78892017	-0.156627	Hypo	0.156627	37717	38786	38786	1	1	0.0018518	1	0.0186682	1	0.0762202	TRUE	Gga1
chr5	114611177	114611177	-0.156543	Hypo	0.156543	82907	104625	104625	1	1	0.00186168	1	0.0187022	1	0.0762202	TRUE	Fam222a
chr4	13606197	13606197	-0.156497	Hypo	0.156497	71373	90286	90286	1	1	0.00186711	1	0.0187264	1	0.0762202	TRUE	Gm11825
chr10	93284891	93284891	-0.156421	Hypo	0.156421	11270	5537	5537	1	1	0.00187452	1	0.018762	1	0.0762202	TRUE	Elk3
chr18	68212401	68212401	-0.156296	Hypo	0.156296	52314	57408	57408	1	1	0.00188341	1	0.0188114	1	0.0762202	TRUE	Ldlrad4
chr19	5412042	5412042	-0.156254	Hypo	0.156254	53558	58997	58997	1	1	0.00188835	1	0.0188287	1	0.0762202	TRUE	4930481A15Rik
chrX	48385083	48385083	-0.156229	Hypo	0.156229	114589	144810	144810	1	1	0.00189279	1	0.018843	1	0.0762202	TRUE	Bcorl1
chr9	55949854	55949854	-0.156228	Hypo	0.156228	109465	138384	138384	1	1	0.00189279	1	0.018843	1	0.0762202	TRUE	AC107819.3
chr11	108426118	108426118	-0.156035	Hypo	0.156035	20180	16871	16871	1	1	0.00191008	1	0.018925	1	0.0762202	TRUE	Cep112
chr7	141343212	141343212	-0.156035	Hypo	0.156035	100268	126761	126761	1	1	0.00191008	1	0.0189254	1	0.0762202	TRUE	Eps8l2
chr15	79290079	79290079	-0.155918	Hypo	0.155918	37784	38877	38877	1	1	0.00192637	1	0.0189817	1	0.0762202	TRUE	Pla2g6
chr5	37739731	37739731	-0.155836	Hypo	0.155836	80070	101145	101145	1	1	0.00193477	1	0.0190193	1	0.0762202	TRUE	Cytl1
chr15	101782142	101782142	-0.155736	Hypo	0.155736	39986	41685	41685	1	1	0.00194514	1	0.0190721	1	0.0762202	TRUE	Krt72
chr10	111507942	111507942	-0.155715	Hypo	0.155715	11839	6237	6237	1	1	0.00194761	1	0.0190825	1	0.0762202	TRUE	Phlda1
chr16	38653414	38653414	-0.155708	Hypo	0.155708	42425	44865	44865	1	1	0.00194859	1	0.0190854	1	0.0762202	TRUE	Arhgap31
chr4	117885098	117885098	-0.15557	Hypo	0.15557	74680	94401	94401	1	2	0.00196736	1	0.0191575	1	0.0766539	TRUE	Gm12841
chr4	117885098	117885098	-0.15557	Hypo	0.15557	74680	94401	94401	1	2	0.00196736	1	0.0191575	1	0.0766539	TRUE	Atp6v0b
chr4	148252721	148252721	-0.155468	Hypo	0.155468	77618	98085	98085	1	2	0.00197773	1	0.0192094	1	0.0766635	TRUE	Disp3
chr9	117443775	117443775	-0.155414	Hypo	0.155414	112968	142800	142800	1	1	0.00198365	1	0.0192326	1	0.0766635	TRUE	Rbms3
chr5	139354633	139354633	-0.155384	Hypo	0.155384	85446	107844	107844	1	1	0.0019881	1	0.0192464	1	0.0766635	TRUE	Cyp2w1
chrX	152623077	152623077	-0.155374	Hypo	0.155374	117092	147929	147929	1	1	0.00198909	1	0.0192528	1	0.0766635	TRUE	Shroom2
chr2	157931435	157931435	-0.155333	Hypo	0.155333	63977	80942	80942	1	1	0.00199353	1	0.0192706	1	0.0766635	TRUE	Vstm2l
chr4	127194487	127194487	-0.155313	Hypo	0.155313	75465	95393	95393	1	2	0.00199402	1	0.0192756	1	0.0766635	TRUE	Dlgap3
chr17	70561616	70561616	-0.155212	Hypo	0.155212	48651	52819	52819	1	2	0.00200538	1	0.019324	1	0.0766635	TRUE	Dlgap1
chr7	132509222	132509222	-0.155132	Hypo	0.155132	99608	125957	125957	1	1	0.0020118	1	0.0193566	1	0.0766635	TRUE	Fgfr2
chr13	37424607	37424607	-0.154988	Hypo	0.154988	27411	25943	25943	1	1	0.00202662	1	0.0194296	1	0.0766635	TRUE	Gm4035
chr8	84511504	84511504	-0.154978	Hypo	0.154978	103887	131379	131379	1	1	0.0020276	1	0.0194336	1	0.0766635	TRUE	Cacna1a
chr5	132200949	132200949	-0.154897	Hypo	0.154897	84663	106819	106819	1	1	0.00203353	1	0.0194741	1	0.0766635	TRUE	Auts2
chr10	78307580	78307580	-0.154784	Hypo	0.154784	10010	3877	3877	1	1	0.0020434	1	0.0195309	1	0.0766635	TRUE	Agpat3
chr7	29469134	29469134	-0.15472	Hypo	0.15472	94285	119108	119108	1	1	0.00205229	1	0.0195561	1	0.0766635	TRUE	Sipa1l3
chr2	166827632	166827671	-0.154665	Hypo	0.30933	64742	81915	81916	2	2	0.000156539	0.91	0.00123404	1	0.0561342	TRUE	Arfgef2
chr2	33879565	33879686	-0.154557	Hypo	0.309113	58894	74568	74569	2	2	0.000157527	0.91	0.00123701	1	0.0561342	TRUE	Mvb12b
chr1	182496926	182496926	-0.154267	Hypo	0.154267	6375	71221	71221	1	1	0.00210513	1	0.0197778	1	0.0766635	TRUE	Gm37069
chr1	182496926	182496926	-0.154267	Hypo	0.154267	6375	71221	71221	1	1	0.00210513	1	0.0197778	1	0.0766635	TRUE	Capn2
chr5	120749799	120749799	-0.154203	Hypo	0.154203	83605	105500	105500	1	1	0.00211353	1	0.0198079	1	0.0766635	TRUE	Oas2
chr12	111418396	111418396	-0.154061	Hypo	0.154061	25906	24067	24067	1	1	0.0021313	1	0.0198721	1	0.0766635	TRUE	Exoc3l4
chr13	54214119	54214119	-0.154008	Hypo	0.154008	28480	27274	27274	1	2	0.00213772	1	0.0199002	1	0.0766635	TRUE	Hrh2
chr5	140065922	140065922	-0.153958	Hypo	0.153958	85553	107990	107990	1	1	0.00214019	1	0.0199294	1	0.0766635	TRUE	Mad1l1
chr7	24237490	24237490	-0.153949	Hypo	0.153949	93537	118134	118134	1	1	0.00214118	1	0.0199333	1	0.0766635	TRUE	Zfp109
chrX	38104788	38104788	-0.153898	Hypo	0.153898	114400	144595	144595	1	1	0.00214612	1	0.0199555	1	0.0766635	TRUE	Rhox12
chr13	94541929	94541929	-0.153853	Hypo	0.153853	29930	29076	29076	1	1	0.00215254	1	0.0199812	1	0.0766635	TRUE	Ap3b1
chr11	44901158	44901158	-0.15384	Hypo	0.15384	14464	9577	9577	1	1	0.00215353	1	0.0199881	1	0.0766635	TRUE	Ebf1
chr6	42460316	42460316	-0.1538	Hypo	0.1538	87795	110808	110808	1	1	0.00215846	1	0.0200074	1	0.0766635	TRUE	Olfr458
chr7	110629710	110629710	-0.153693	Hypo	0.153693	98143	124063	124063	1	1	0.00217476	1	0.0200632	1	0.0767245	TRUE	Gm28863
chr7	110629710	110629710	-0.153693	Hypo	0.153693	98143	124063	124063	1	1	0.00217476	1	0.0200632	1	0.0767245	TRUE	Adm
chr15	78493806	78493806	-0.153637	Hypo	0.153637	37652	38709	38709	1	1	0.00218069	1	0.0200923	1	0.07682	TRUE	Il2rb
chrX	167374225	167374225	-0.153517	Hypo	0.153517	117525	148451	148451	1	1	0.00219599	1	0.0201481	1	0.0770185	TRUE	Prps2
chr4	58488606	58488606	-0.153134	Hypo	0.153134	72772	92027	92027	1	1	0.00224686	1	0.0203462	1	0.0784568	TRUE	Lpar1
chr7	28629190	28629190	-0.153083	Hypo	0.153083	94106	118862	118862	1	2	0.00225328	1	0.0203679	1	0.0785661	TRUE	Acp7
chr2	49693818	49693818	-0.15302	Hypo	0.15302	59391	75171	75171	1	1	0.00226019	1	0.0203945	1	0.0786923	TRUE	Kif5c
chr1	143746006	143746006	-0.152865	Hypo	0.152865	4705	69165	69165	1	1	0.00228093	1	0.020477	1	0.078908	TRUE	Glrx2
chrX	60305842	60305842	-0.152854	Hypo	0.152854	114972	145296	145296	1	1	0.00228192	1	0.0204839	1	0.078908	TRUE	Atp11c
chr2	164776963	164776963	-0.152785	Hypo	0.152785	64447	81538	81538	1	1	0.00229821	1	0.0205318	1	0.0789957	TRUE	Ube2c
chr7	4510268	4510268	-0.152761	Hypo	0.152761	92602	116866	116866	1	2	0.00230068	1	0.0205461	1	0.0789957	TRUE	Tnnt1
chrX	100397365	100397365	-0.152714	Hypo	0.152714	115860	146410	146410	1	1	0.00231007	1	0.0205748	1	0.0789957	TRUE	Eda
chr1	63309801	63309801	-0.152655	Hypo	0.152655	1710	65431	65431	1	1	0.00231945	1	0.0206044	1	0.0789957	TRUE	Zdbf2
chr6	142758257	142758257	-0.152496	Hypo	0.152496	92163	116293	116293	1	1	0.00233673	1	0.0206864	1	0.0789957	TRUE	Cmas
chr2	85197383	85197383	-0.152476	Hypo	0.152476	60688	76795	76795	1	1	0.00233871	1	0.0207002	1	0.0789957	TRUE	Gm13716
chr17	87078536	87078536	-0.152263	Hypo	0.304525	49526	53884	53885	2	2	0.000173823	0.91	0.00131009	1	0.0561342	TRUE	Gm5499
chr2	148799188	148799188	-0.152231	Hypo	0.152231	63243	79967	79967	1	1	0.00237179	1	0.0208479	1	0.0796743	TRUE	Cst8
chr3	138180766	138180766	-0.15181	Hypo	0.15181	70490	89214	89214	1	1	0.00243994	1	0.0210948	1	0.0804918	TRUE	4930579F01Rik
chr11	98543016	98543016	-0.151743	Hypo	0.151743	18964	15305	15305	1	3	0.00245327	1	0.0211407	1	0.08082	TRUE	Ikzf3
chr5	111263671	111263671	-0.151637	Hypo	0.151637	82506	104127	104127	1	1	0.00246759	1	0.0212079	1	0.0808553	TRUE	Ttc28
chr19	4153698	4153698	-0.151625	Hypo	0.151625	53346	58691	58691	1	1	0.00246858	1	0.0212182	1	0.0808553	TRUE	Coro1b
chr6	87982764	87982764	-0.151432	Hypo	0.151432	89505	112991	112991	1	1	0.0024987	1	0.0213288	1	0.0808553	TRUE	Gm5577
chr9	77377443	77377443	-0.151377	Hypo	0.151377	110965	140217	140217	1	1	0.00250512	1	0.0213614	1	0.0808553	TRUE	5730403I07Rik
chrX	169101830	169101830	-0.151299	Hypo	0.151299	117564	148499	148499	1	1	0.00251895	1	0.0214113	1	0.080985	TRUE	Gm15261
chrX	169101830	169101830	-0.151299	Hypo	0.151299	117564	148499	148499	1	1	0.00251895	1	0.0214113	1	0.080985	TRUE	Arhgap6
chr9	22136727	22136727	-0.151229	Hypo	0.151229	107644	136098	136098	1	1	0.00252981	1	0.0214528	1	0.080985	TRUE	AC163623.3
chr4	57856480	57856480	-0.151183	Hypo	0.151183	72738	91988	91988	1	1	0.00253525	1	0.02148	1	0.080985	TRUE	Akap2
chr4	57856480	57856480	-0.151183	Hypo	0.151183	72738	91988	91988	1	1	0.00253525	1	0.02148	1	0.080985	TRUE	Pakap
chr11	77501238	77501238	-0.15113	Hypo	0.15113	17112	12961	12961	1	1	0.00254216	1	0.0215032	1	0.080985	TRUE	Git1
chrX	130263748	130263748	-0.151019	Hypo	0.151019	116387	147067	147067	1	1	0.00255599	1	0.0215624	1	0.080985	TRUE	Diaph2
chrX	47945748	47945748	-0.150989	Hypo	0.150989	114546	144761	144761	1	1	0.00255895	1	0.0215837	1	0.080985	TRUE	Ocrl
chr2	72092532	72092532	-0.150857	Hypo	0.150857	60103	76032	76032	1	1	0.00258265	1	0.0216656	1	0.0814559	TRUE	Rapgef4
chr6	121104900	121104900	-0.150578	Hypo	0.150578	91062	114915	114915	1	1	0.00262907	1	0.0218365	1	0.081611	TRUE	Mical3
chr10	75103939	75103939	-0.150484	Hypo	0.150484	9645	3384	3384	1	1	0.0026424	1	0.0218869	1	0.0816452	TRUE	Bcr
chr9	110989490	110989490	-0.150385	Hypo	0.150385	112675	142444	142444	1	2	0.00265425	1	0.0219441	1	0.0817551	TRUE	Rtp3
chr17	12859886	12859886	-0.150368	Hypo	0.150368	44556	47455	47455	1	1	0.00265623	1	0.021955	1	0.0817551	TRUE	Airn
chr17	12859886	12859886	-0.150368	Hypo	0.150368	44556	47455	47455	1	1	0.00265623	1	0.021955	1	0.0817551	TRUE	Mas1
chr10	79685741	79685741	-0.15006	Hypo	0.15006	10115	4016	4016	1	1	0.00270364	1	0.0221481	1	0.081947	TRUE	Cdc34
chr12	113630121	113630121	-0.149829	Hypo	0.149829	26205	24437	24437	1	1	0.00274018	1	0.0222923	1	0.0826351	TRUE	Gm9517
chr17	28260036	28260036	-0.149638	Hypo	0.149638	45744	49040	49040	1	1	0.00277376	1	0.0224054	1	0.0827363	TRUE	Ppard
chr6	128298208	128298208	-0.149592	Hypo	0.149592	91637	115642	115642	1	1	0.00278413	1	0.022434	1	0.0827363	TRUE	Tead4
chr12	82264588	82264588	-0.149543	Hypo	0.149543	24163	21823	21823	1	1	0.00279055	1	0.0224661	1	0.0827363	TRUE	Sipa1l1
chr5	143370555	143370555	-0.14944	Hypo	0.14944	85842	108342	108342	1	1	0.00281129	1	0.0225308	1	0.0828635	TRUE	Grid2ip
chr7	103004832	103004832	-0.149358	Hypo	0.149358	97720	123537	123537	1	1	0.00282018	1	0.0225807	1	0.0828635	TRUE	AC161520.1
chr6	37367033	37367033	-0.149344	Hypo	0.149344	87545	110521	110521	1	1	0.00282166	1	0.022591	1	0.0828635	TRUE	Creb3l2
chr6	28848871	28848871	-0.149246	Hypo	0.149246	87025	109839	109839	1	1	0.00282956	1	0.0226375	1	0.0828635	TRUE	Snd1
chr17	14924727	14924727	-0.149245	Hypo	0.149245	44653	47573	47573	1	1	0.00282956	1	0.0226375	1	0.0828635	TRUE	Wdr27
chr15	11016239	11016239	-0.149155	Hypo	0.149155	35503	35986	35986	1	1	0.00284487	1	0.0226947	1	0.0829346	TRUE	Slc45a2
chrX	13246008	13246008	-0.148975	Hypo	0.148975	114089	144202	144202	1	1	0.00287647	1	0.0228187	1	0.0831329	TRUE	2010308F09Rik
chr5	109757867	109757867	-0.148905	Hypo	0.148905	82352	103936	103936	1	1	0.00288536	1	0.0228537	1	0.0831329	TRUE	Gm8508
chrX	48674301	48674301	-0.148831	Hypo	0.148831	114622	144849	144849	1	2	0.0028982	1	0.0228883	1	0.0831329	TRUE	Gpr119
chr11	115349150	115349150	-0.148802	Hypo	0.148802	20640	17435	17435	1	1	0.00290215	1	0.0229091	1	0.0831329	TRUE	Hid1
chr2	59746264	59746264	-0.148746	Hypo	0.148746	59662	75486	75486	1	1	0.00291153	1	0.0229421	1	0.0831329	TRUE	Tanc1
chrX	48158048	48158048	-0.148744	Hypo	0.148744	114567	144784	144784	1	1	0.00291202	1	0.0229451	1	0.0831329	TRUE	Sash3
chr10	122449379	122449379	-0.148741	Hypo	0.148741	12391	6942	6942	1	5	0.00291202	1	0.0229466	1	0.0831329	TRUE	Avpr1a
chr10	122449379	122449379	-0.148741	Hypo	0.148741	12391	6942	6942	1	5	0.00291202	1	0.0229466	1	0.0831329	TRUE	AC160029.3
chr5	35018362	35018362	-0.148705	Hypo	0.148705	79818	100838	100838	1	1	0.00291943	1	0.0229708	1	0.0831329	TRUE	Rgs12
chr4	139643398	139643398	-0.148673	Hypo	0.148673	77045	97378	97378	1	2	0.00292585	1	0.022992	1	0.0831329	TRUE	Gm21969
chr4	139643398	139643398	-0.148673	Hypo	0.148673	77045	97378	97378	1	2	0.00292585	1	0.022992	1	0.0831329	TRUE	Aldh4a1
chrX	159374877	159374877	-0.148664	Hypo	0.148664	117231	148097	148097	1	1	0.00292832	1	0.0229984	1	0.0831329	TRUE	Eif1ax
chr6	3687450	3687450	-0.148649	Hypo	0.148649	86549	109227	109227	1	1	0.0029303	1	0.0230083	1	0.0831329	TRUE	Calcr
chr3	96814537	96814537	-0.1486	Hypo	0.1486	68794	87087	87087	1	2	0.00294017	1	0.023034	1	0.0831329	TRUE	Cd160
chr16	96819961	96819961	-0.148567	Hypo	0.148567	44053	46859	46859	1	1	0.00294709	1	0.0230547	1	0.083202	TRUE	Dscam
chr13	29613216	29613216	-0.14842	Hypo	0.14842	27060	25518	25518	1	1	0.00297227	1	0.0231456	1	0.0833185	TRUE	Cdkal1
chr3	89387774	89387774	-0.148418	Hypo	0.148418	68178	86287	86287	1	1	0.00297326	1	0.0231481	1	0.0833185	TRUE	Zbtb7b
chr11	98349920	98349920	-0.14841	Hypo	0.14841	18937	15269	15269	1	1	0.00297474	1	0.0231525	1	0.0833185	TRUE	Ppp1r1b
chr1	89548127	89548127	-0.148374	Hypo	0.148374	2944	66981	66981	1	4	0.00298067	1	0.0231782	1	0.0833185	TRUE	Agap1
chr13	111257155	111257155	-0.14837	Hypo	0.14837	30719	30039	30039	1	1	0.00298165	1	0.0231811	1	0.0833185	TRUE	Actbl2
chrX	7242042	7242042	-0.148217	Hypo	0.148217	113628	143649	143649	1	1	0.00300585	1	0.0232651	1	0.0833443	TRUE	Mir362
chrX	7242042	7242042	-0.148217	Hypo	0.148217	113628	143649	143649	1	1	0.00300585	1	0.0232651	1	0.0833443	TRUE	Clcn5
chr17	34652090	34652090	-0.14814	Hypo	0.14814	46650	50231	50231	1	1	0.00301622	1	0.0233125	1	0.0833443	TRUE	Atf6b
chr8	25983518	25983518	-0.148093	Hypo	0.148093	101792	128716	128716	1	1	0.0030261	1	0.0233441	1	0.0833443	TRUE	Pomk
chrX	7586845	7586845	-0.148031	Hypo	0.148031	113664	143688	143688	1	1	0.00303795	1	0.0233836	1	0.0833443	TRUE	Foxp3
chrX	7586845	7586845	-0.148031	Hypo	0.148031	113664	143688	143688	1	1	0.00303795	1	0.0233836	1	0.0833443	TRUE	Gm36995
chrX	12060182	12060182	-0.148024	Hypo	0.148024	113989	144076	144076	1	1	0.00303894	1	0.0233856	1	0.0833443	TRUE	Bcor
chr17	29846130	29846130	-0.148017	Hypo	0.148017	46005	49370	49370	1	1	0.00303943	1	0.0233905	1	0.0833443	TRUE	Mdga1
chrX	101407150	101407150	-0.147984	Hypo	0.147984	115954	146527	146527	1	2	0.00304437	1	0.0234103	1	0.0833443	TRUE	Zmym3
chrX	102284417	102284417	-0.147984	Hypo	0.147984	116044	146646	146646	1	1	0.00304437	1	0.0234103	1	0.0833443	TRUE	Gm14858
chr10	111480400	111480400	-0.147872	Hypo	0.147872	11832	6230	6230	1	1	0.0030656	1	0.023475	1	0.0834999	TRUE	Nap1l1
chr1	92606277	92606277	-0.147842	Hypo	0.147842	3212	67318	67318	1	1	0.00307153	1	0.0234947	1	0.0834999	TRUE	Olfr1410
chr6	124225945	124225945	-0.147658	Hypo	0.147658	91207	115105	115105	1	1	0.00311696	1	0.0236271	1	0.0837821	TRUE	Vmn2r27
chr11	3501999	3501999	-0.1476	Hypo	0.1476	13042	7788	7788	1	1	0.00313128	1	0.0236606	1	0.0837821	TRUE	Inpp5j
chrX	73528676	73528676	-0.147548	Hypo	0.147548	115216	145590	145590	1	1	0.00314066	1	0.0236972	1	0.0837821	TRUE	Atp2b3
chrX	51840456	51840456	-0.147431	Hypo	0.147431	114697	144946	144946	1	1	0.00316634	1	0.0237737	1	0.0840876	TRUE	Gm7840
chr8	94780469	94780469	-0.147391	Hypo	0.147391	104598	132277	132277	1	1	0.00317227	1	0.023794	1	0.0840876	TRUE	Cx3cl1
chr17	47377673	47377673	-0.147384	Hypo	0.147384	47616	51558	51558	1	1	0.00317474	1	0.0237994	1	0.0840876	TRUE	Mrps10
chr14	23360813	23360813	-0.14737	Hypo	0.14737	31534	31023	31023	1	1	0.00317918	1	0.0238098	1	0.0840876	TRUE	Kcnma1
chr8	71393534	71393534	-0.147325	Hypo	0.147325	103306	130612	130612	1	1	0.0031856	1	0.0238384	1	0.0840876	TRUE	Ushbp1
chr11	59182846	59182846	-0.147244	Hypo	0.147244	15392	10733	10733	1	1	0.00319893	1	0.0238824	1	0.0840876	TRUE	Gjc2
chr15	80307062	80307062	-0.147182	Hypo	0.147182	37959	39109	39109	1	1	0.00320831	1	0.0239159	1	0.0840876	TRUE	Cacna1i
chr1	91310595	91310595	-0.147114	Hypo	0.147114	3111	67187	67187	1	1	0.00321868	1	0.0239579	1	0.0840876	TRUE	Scly
chr1	91310595	91310595	-0.147114	Hypo	0.147114	3111	67187	67187	1	1	0.00321868	1	0.0239579	1	0.0840876	TRUE	Gm17090
chr18	20456976	20456976	-0.14711	Hypo	0.14711	50140	54662	54662	1	1	0.00321918	1	0.0239609	1	0.0840876	TRUE	Dsg4
chr19	46672949	46673186	-0.147102	Hypo	0.441305	56176	62320	62322	3	4	5.43e-05	0.55	0.000489864	1	0.0442289	TRUE	Cyp17a1
chr6	9146540	9146540	-0.147068	Hypo	0.147068	86745	109486	109486	1	1	0.00322659	1	0.023988	1	0.0840876	TRUE	Nxph1
chr1	90967602	90967602	-0.146984	Hypo	0.146984	3077	67147	67147	1	1	0.00324387	1	0.0240394	1	0.0840876	TRUE	Rab17
chr18	36969842	36969908	-0.146979	Hypo	0.293958	50813	55534	55535	2	2	0.00022271	0.94	0.00148243	1	0.0561342	TRUE	Pcdha1
chr18	36969842	36969908	-0.146979	Hypo	0.293958	50813	55534	55535	2	2	0.00022271	0.94	0.00148243	1	0.0561342	TRUE	Pcdha2
chr18	36969842	36969908	-0.146979	Hypo	0.293958	50813	55534	55535	2	2	0.00022271	0.94	0.00148243	1	0.0561342	TRUE	Pcdha3
chr18	36969842	36969908	-0.146979	Hypo	0.293958	50813	55534	55535	2	2	0.00022271	0.94	0.00148243	1	0.0561342	TRUE	Pcdha4
chr18	36969842	36969908	-0.146979	Hypo	0.293958	50813	55534	55535	2	2	0.00022271	0.94	0.00148243	1	0.0561342	TRUE	Pcdha5
chr18	36969842	36969908	-0.146979	Hypo	0.293958	50813	55534	55535	2	2	0.00022271	0.94	0.00148243	1	0.0561342	TRUE	Pcdha6
chr18	36969842	36969908	-0.146979	Hypo	0.293958	50813	55534	55535	2	2	0.00022271	0.94	0.00148243	1	0.0561342	TRUE	Gm42416
chr2	131172239	131172239	-0.146893	Hypo	0.146893	62680	79283	79283	1	1	0.00325868	1	0.0240972	1	0.0840876	TRUE	Spef1
chr4	107064045	107064045	-0.146827	Hypo	0.146827	74108	93643	93643	1	1	0.00327646	1	0.0241377	1	0.0840876	TRUE	Mrpl37
chrX	136998070	136998070	-0.146763	Hypo	0.146763	116608	147344	147344	1	1	0.00328584	1	0.0241796	1	0.0840876	TRUE	Zcchc18
chrX	136998070	136998070	-0.146763	Hypo	0.146763	116608	147344	147344	1	1	0.00328584	1	0.0241796	1	0.0840876	TRUE	Gm15038
chrX	136998070	136998070	-0.146763	Hypo	0.146763	116608	147344	147344	1	1	0.00328584	1	0.0241796	1	0.0840876	TRUE	Slc25a53
chr5	36224018	36224018	-0.146756	Hypo	0.146756	79942	100984	100984	1	1	0.00328782	1	0.0241861	1	0.0840876	TRUE	Sorcs2
chr19	37687461	37687461	-0.146718	Hypo	0.146718	55335	61261	61261	1	4	0.00329918	1	0.0242152	1	0.0840876	TRUE	Cyp26c1
chr2	181767098	181767113	-0.146661	Hypo	0.293323	65850	83337	83338	2	2	0.000224686	0.95	0.00149231	1	0.0561342	TRUE	Myt1
chr15	103532470	103532470	-0.146655	Hypo	0.146655	40282	42113	42113	1	1	0.00331103	1	0.0242572	1	0.0840876	TRUE	Ppp1r1a
chr2	34822886	34822886	-0.146651	Hypo	0.146651	58960	74652	74652	1	1	0.00331152	1	0.0242606	1	0.0840876	TRUE	Fbxw2
chr2	32590645	32590645	-0.146549	Hypo	0.146549	58708	74341	74341	1	1	0.00333671	1	0.0243347	1	0.0840876	TRUE	St6galnac4
chr17	14928462	14928462	-0.146545	Hypo	0.146545	44654	47574	47574	1	1	0.00333868	1	0.0243377	1	0.0840876	TRUE	Wdr27
chr5	121686677	121686677	-0.146541	Hypo	0.146541	83717	105648	105648	1	1	0.00333967	1	0.0243401	1	0.0840876	TRUE	Brap
chr1	89846691	89846691	-0.146452	Hypo	0.146452	2976	67021	67021	1	1	0.00335843	1	0.0243944	1	0.0840876	TRUE	Agap1
chr2	16546191	16546191	-0.146393	Hypo	0.146393	57416	72665	72665	1	1	0.00336979	1	0.0244261	1	0.0840876	TRUE	Plxdc2
chr9	42861254	42861254	-0.14625	Hypo	0.14625	108468	137105	137105	1	2	0.00339794	1	0.0245164	1	0.0840876	TRUE	Grik4
chrX	20824227	20824227	-0.146206	Hypo	0.146206	114220	144371	144371	1	1	0.00341127	1	0.024551	1	0.0840876	TRUE	Araf
chr5	27422204	27422204	-0.146195	Hypo	0.146195	79222	100057	100057	1	1	0.00341374	1	0.0245584	1	0.0840876	TRUE	Dpp6
chr2	180216408	180216408	-0.14615	Hypo	0.14615	65639	83063	83063	1	1	0.00342164	1	0.024591	1	0.0840876	TRUE	Lama5
chr2	180175482	180175482	-0.146119	Hypo	0.146119	65634	83058	83058	1	1	0.00342559	1	0.0246083	1	0.0840876	TRUE	Adrm1
chr15	58932586	58932586	-0.146094	Hypo	0.146094	36614	37374	37374	1	1	0.00343004	1	0.0246196	1	0.0840876	TRUE	Tatdn1
chr9	27334422	27334422	-0.146057	Hypo	0.146057	107787	136282	136282	1	1	0.00343744	1	0.0246448	1	0.0840876	TRUE	Igsf9b
chr5	77379593	77379593	-0.145881	Hypo	0.145881	81260	102603	102603	1	1	0.00347004	1	0.024747	1	0.0842875	TRUE	Igfbp7
chr4	125544880	125544880	-0.145819	Hypo	0.145819	75306	95192	95192	1	1	0.00348485	1	0.024787	1	0.0842875	TRUE	Grik3
chr6	89886568	89886568	-0.14578	Hypo	0.14578	89705	113226	113226	1	1	0.00349127	1	0.0248102	1	0.0842875	TRUE	Vmn1r44
chr17	29870432	29870432	-0.145722	Hypo	0.145722	46009	49375	49375	1	1	0.0035051	1	0.0248537	1	0.0842875	TRUE	Mdga1
chrX	95643421	95643421	-0.145697	Hypo	0.145697	115678	146188	146188	1	1	0.00350905	1	0.024869	1	0.0842875	TRUE	Zc4h2
chr10	81080082	81080082	-0.145665	Hypo	0.145665	10527	4586	4586	1	2	0.00351744	1	0.0248912	1	0.0842875	TRUE	Thop1
chr19	6407875	6407875	-0.145642	Hypo	0.145642	53847	59389	59389	1	1	0.0035209	1	0.0249055	1	0.0842875	TRUE	Rasgrp2
chr7	28298930	28298930	-0.145588	Hypo	0.145588	94039	118775	118775	1	1	0.00353275	1	0.0249431	1	0.0842875	TRUE	Dll3
chr4	137478802	137478802	-0.145585	Hypo	0.145585	76761	97031	97031	1	1	0.00353324	1	0.0249436	1	0.0842875	TRUE	Hspg2
chr6	120206511	120206511	-0.145578	Hypo	0.145578	90981	114817	114817	1	1	0.00353522	1	0.024949	1	0.0842875	TRUE	B4galnt3
chr4	136802023	136802023	-0.145565	Hypo	0.145565	76680	96934	96934	1	1	0.00353868	1	0.0249609	1	0.0842875	TRUE	Ephb2
chr9	119198818	119198818	-0.145422	Hypo	0.145422	113108	142966	142966	1	1	0.00356732	1	0.0250463	1	0.0844818	TRUE	Slc22a13
chr9	119198818	119198818	-0.145422	Hypo	0.145422	113108	142966	142966	1	1	0.00356732	1	0.0250463	1	0.0844818	TRUE	Slc22a14
chrX	73925806	73925806	-0.145409	Hypo	0.145409	115285	145682	145682	1	1	0.00356979	1	0.0250522	1	0.0844818	TRUE	Renbp
chr16	23429133	23429133	-0.145395	Hypo	0.145395	41532	43771	43771	1	2	0.00357374	1	0.0250616	1	0.0844818	TRUE	Rtp1
chr17	34145130	34145130	-0.145383	Hypo	0.145383	46546	50092	50092	1	1	0.00357966	1	0.0250734	1	0.0844818	TRUE	H2-DMb2
chr2	139725527	139725527	-0.145364	Hypo	0.145364	62951	79616	79616	1	1	0.00358312	1	0.0250848	1	0.0844818	TRUE	Ism1
chr18	67359869	67359884	-0.14534	Hypo	0.290679	52247	57330	57331	2	2	0.000239006	0.95	0.0015486	1	0.0561342	TRUE	Cidea
chr17	70752359	70752359	-0.145241	Hypo	0.145241	48662	52832	52832	1	1	0.00361324	1	0.0251633	1	0.084783	TRUE	5031415H12Rik
chr17	70752359	70752359	-0.145241	Hypo	0.145241	48662	52832	52832	1	1	0.00361324	1	0.0251633	1	0.084783	TRUE	Dlgap1
chrX	8155272	8155272	-0.145132	Hypo	0.145132	113782	143840	143840	1	1	0.00364238	1	0.0252364	1	0.0848553	TRUE	Tbc1d25
chr2	4556392	4556392	-0.145126	Hypo	0.145126	57014	72148	72148	1	1	0.00364435	1	0.0252394	1	0.0848553	TRUE	Frmd4a
chrX	139709334	139709334	-0.145114	Hypo	0.145114	116663	147408	147408	1	1	0.00364732	1	0.0252468	1	0.0848553	TRUE	Tbc1d8b
chr8	121273128	121273128	-0.145017	Hypo	0.145017	106280	134374	134374	1	2	0.00366707	1	0.0253115	1	0.0848876	TRUE	Gm26815
chr8	121273128	121273128	-0.145017	Hypo	0.145017	106280	134374	134374	1	2	0.00366707	1	0.0253115	1	0.0848876	TRUE	Gm20388
chr8	94324332	94324332	-0.145012	Hypo	0.145012	104547	132212	132212	1	1	0.00366756	1	0.0253159	1	0.0848876	TRUE	Mir138-2
chr8	94324332	94324332	-0.145012	Hypo	0.145012	104547	132212	132212	1	1	0.00366756	1	0.0253159	1	0.0848876	TRUE	C78859
chr15	79254265	79254265	-0.144977	Hypo	0.144977	37776	38868	38868	1	1	0.00367497	1	0.0253327	1	0.0848876	TRUE	Slc16a8
chr15	79254265	79254265	-0.144977	Hypo	0.144977	37776	38868	38868	1	1	0.00367497	1	0.0253327	1	0.0848876	TRUE	Pick1
chr13	112466494	112466494	-0.144975	Hypo	0.144975	30809	30144	30144	1	1	0.00367497	1	0.0253332	1	0.0848876	TRUE	Il6st
chr11	115602329	115602329	-0.144942	Hypo	0.144942	20691	17504	17504	1	1	0.00368336	1	0.0253559	1	0.0849468	TRUE	Gga3
chr2	158611000	158611000	-0.144812	Hypo	0.144812	64055	81034	81034	1	1	0.00371447	1	0.0254492	1	0.0852685	TRUE	Gm14205
chr2	158611000	158611000	-0.144812	Hypo	0.144812	64055	81034	81034	1	1	0.00371447	1	0.0254492	1	0.0852685	TRUE	Slc32a1
chrX	160559473	160559473	-0.1448	Hypo	0.1448	117295	148173	148173	1	1	0.00371645	1	0.0254571	1	0.0852685	TRUE	Phka2
chr7	144228934	144228934	-0.144763	Hypo	0.144763	100580	127210	127210	1	1	0.00372633	1	0.0254853	1	0.0853312	TRUE	Shank2
chr8	71481496	71481496	-0.144704	Hypo	0.144704	103323	130637	130637	1	1	0.00373867	1	0.0255184	1	0.0855319	TRUE	Ano8
chr11	108929228	108929228	-0.144647	Hypo	0.144647	20202	16893	16893	1	1	0.00375299	1	0.0255653	1	0.0857773	TRUE	Axin2
chr11	117290409	117290409	-0.144403	Hypo	0.144403	21037	17937	17937	1	1	0.00380386	1	0.0257386	1	0.0863892	TRUE	2021-09-09
chr5	27160733	27160733	-0.144357	Hypo	0.144357	79218	100053	100053	1	1	0.00381274	1	0.0257712	1	0.0863892	TRUE	Dpp6
chr14	68122857	68123161	-0.14435	Hypo	0.433051	33942	34111	34113	3	3	6.32e-05	0.61	0.000505666	1	0.0442289	TRUE	Nefm
chr10	81364867	81364885	-0.144341	Hypo	0.288683	10630	4729	4730	2	2	0.000251352	0.96	0.0015891	1	0.0561342	TRUE	4930404N11Rik
chr10	81364867	81364885	-0.144341	Hypo	0.288683	10630	4729	4730	2	2	0.000251352	0.96	0.0015891	1	0.0561342	TRUE	Mfsd12
chr1	180333196	180333196	-0.144257	Hypo	0.144257	6187	70992	70992	1	1	0.00383348	1	0.0258492	1	0.0863892	TRUE	Itpkb
chr6	47045818	47045818	-0.144254	Hypo	0.144254	87849	110874	110874	1	1	0.00383447	1	0.0258512	1	0.0863892	TRUE	Gm6352
chr6	47045818	47045818	-0.144254	Hypo	0.144254	87849	110874	110874	1	1	0.00383447	1	0.0258512	1	0.0863892	TRUE	Cntnap2
chr6	52159732	52159732	-0.144234	Hypo	0.144234	88173	111295	111295	1	1	0.00384139	1	0.025866	1	0.0863892	TRUE	Hotairm1
chr5	5677387	5677387	-0.144225	Hypo	0.144225	78746	99462	99462	1	1	0.00384534	1	0.0258764	1	0.0863892	TRUE	Steap2
chr4	152384520	152384520	-0.144202	Hypo	0.144202	78174	98762	98762	1	1	0.00385126	1	0.0258927	1	0.0863892	TRUE	Chd5
chrX	139336564	139336564	-0.144186	Hypo	0.144186	116648	147393	147393	1	1	0.00385521	1	0.0259055	1	0.0863892	TRUE	Trap1a
chrX	139336564	139336564	-0.144186	Hypo	0.144186	116648	147393	147393	1	1	0.00385521	1	0.0259055	1	0.0863892	TRUE	Platr21
chrX	20696705	20696705	-0.14412	Hypo	0.14412	114213	144362	144362	1	1	0.00386657	1	0.0259455	1	0.0863892	TRUE	Cdk16
chr15	89126158	89126158	-0.144085	Hypo	0.144085	38846	40229	40229	1	1	0.00387398	1	0.0259707	1	0.08639	TRUE	Hdac10
chr2	162987392	162987392	-0.144029	Hypo	0.144029	64216	81234	81234	1	2	0.00388583	1	0.0260003	1	0.08639	TRUE	Sgk2
chr9	108579205	108579236	-0.143983	Hypo	0.287966	112428	142097	142098	2	6	0.000256784	0.96	0.00159947	1	0.0561342	TRUE	P4htm
chr7	30453625	30453625	-0.143975	Hypo	0.143975	94419	119293	119293	1	1	0.00389916	1	0.0260379	1	0.08639	TRUE	Kirrel2
chr4	137883255	137883255	-0.143918	Hypo	0.143918	76818	97111	97111	1	1	0.00391496	1	0.0260793	1	0.0864159	TRUE	Gm13012
chr4	137883255	137883255	-0.143918	Hypo	0.143918	76818	97111	97111	1	1	0.00391496	1	0.0260793	1	0.0864159	TRUE	Ece1
chr5	124338942	124338942	-0.143787	Hypo	0.143787	84153	106192	106192	1	1	0.00394805	1	0.0261816	1	0.0866692	TRUE	2810006K23Rik
chr13	58971308	58971308	-0.143718	Hypo	0.143718	28960	27856	27856	1	1	0.0039683	1	0.0262374	1	0.0869538	TRUE	Ntrk2
chr13	3082440	3082440	-0.143459	Hypo	0.143459	26319	24575	24575	1	1	0.00403052	1	0.0264255	1	0.0875008	TRUE	Gm17177
chrX	8278860	8278860	-0.143434	Hypo	0.143434	113806	143874	143874	1	1	0.00403792	1	0.0264433	1	0.0875008	TRUE	Slc38a5
chr12	99376108	99376108	-0.143426	Hypo	0.143426	24883	22726	22726	1	1	0.00404089	1	0.0264512	1	0.0875008	TRUE	Foxn3
chr9	11277711	11277813	-0.143401	Hypo	0.286801	107111	135391	135392	2	3	0.000264191	0.96	0.00162416	1	0.0561342	TRUE	AC115288.1
chr8	12856953	12856958	-0.143369	Hypo	0.286739	101175	127959	127960	2	2	0.000264191	0.96	0.00162514	1	0.0561342	TRUE	Atp11a
chr4	118482736	118482736	-0.143296	Hypo	0.143296	74756	94501	94501	1	2	0.00407052	1	0.0265485	1	0.0878239	TRUE	Tie1
chrX	102343635	102343635	-0.143239	Hypo	0.143239	116049	146651	146651	1	1	0.00408434	1	0.0265934	1	0.0879863	TRUE	Gm14858
chrX	102343635	102343635	-0.143239	Hypo	0.143239	116049	146651	146651	1	1	0.00408434	1	0.0265934	1	0.0879863	TRUE	Hdac8
chr5	147318349	147318349	-0.143134	Hypo	0.143134	86160	108745	108745	1	1	0.00410953	1	0.0266695	1	0.0879863	TRUE	Urad
chrX	113137198	113137198	-0.143133	Hypo	0.143133	116303	146969	146969	1	1	0.00410953	1	0.0266695	1	0.0879863	TRUE	Chm
chr18	35735197	35735197	-0.143095	Hypo	0.429286	50657	55316	55318	3	3	6.67e-05	0.65	0.000515543	1	0.0442289	TRUE	Tmem173
chr7	113879195	113879195	-0.14309	Hypo	0.14309	98311	124259	124259	1	1	0.00411891	1	0.0267001	1	0.0879863	TRUE	Spon1
chr9	110386277	110386277	-0.143054	Hypo	0.143054	112580	142321	142321	1	2	0.0041273	1	0.0267238	1	0.0879863	TRUE	Ptpn23
chrX	120958382	120958382	-0.143038	Hypo	0.143038	116345	147018	147018	1	1	0.00413224	1	0.0267361	1	0.0879863	TRUE	Gm4993
chr17	72490167	72490167	-0.143018	Hypo	0.143018	48796	52999	52999	1	1	0.00413718	1	0.0267504	1	0.0879863	TRUE	Alk
chr3	89762491	89762491	-0.143017	Hypo	0.143017	68242	86366	86366	1	1	0.00413767	1	0.0267509	1	0.0879863	TRUE	Chrnb2
chr10	127775718	127775718	-0.142984	Hypo	0.142984	12722	7360	7360	1	1	0.00414854	1	0.0267811	1	0.0879863	TRUE	Rdh16f1
chr8	88582894	88582894	-0.142938	Hypo	0.142938	104241	131830	131830	1	2	0.00416286	1	0.0268141	1	0.0879863	TRUE	Nkd1
chr11	59009814	59009814	-0.142926	Hypo	0.142926	15375	10712	10712	1	1	0.00416533	1	0.0268235	1	0.0879863	TRUE	Obscn
chr5	128378772	128378772	-0.142926	Hypo	0.142926	84422	106509	106509	1	1	0.00416533	1	0.0268235	1	0.0879863	TRUE	Tmem132d
chr7	29459496	29459496	-0.142883	Hypo	0.142883	94284	119107	119107	1	1	0.00417669	1	0.0268591	1	0.0879863	TRUE	Sipa1l3
chr2	174328268	174328353	-0.142848	Hypo	0.285697	65444	82836	82837	2	3	0.000271104	0.97	0.00164391	1	0.0561342	TRUE	Gnas
chr6	30738056	30738056	-0.142835	Hypo	0.142835	87239	110126	110126	1	1	0.00418854	1	0.0268956	1	0.0879863	TRUE	Mest
chr11	54063716	54063716	-0.142807	Hypo	0.142807	15058	10319	10319	1	1	0.00419545	1	0.0269164	1	0.0879863	TRUE	Pdlim4
chr13	20112542	20112542	-0.142765	Hypo	0.142765	26674	25015	25015	1	1	0.00420483	1	0.026948	1	0.0879863	TRUE	Elmo1
chr2	13224909	13224909	-0.142764	Hypo	0.142764	57361	72592	72592	1	1	0.00420533	1	0.026949	1	0.0879863	TRUE	Rsu1
chr7	35199048	35199048	-0.142542	Hypo	0.142542	94680	119633	119633	1	1	0.00426113	1	0.0271149	1	0.0879863	TRUE	Slc7a10
chr2	20736788	20736788	-0.142536	Hypo	0.142536	57557	72848	72848	1	1	0.0042631	1	0.0271233	1	0.0879863	TRUE	Etl4
chr17	35650124	35650124	-0.142532	Hypo	0.142532	46903	50594	50594	1	2	0.00426458	1	0.0271262	1	0.0879863	TRUE	Sfta2
chrX	150398282	150398413	-0.142522	Hypo	0.285044	116966	147764	147765	2	2	0.000273573	0.97	0.00165527	1	0.0561342	TRUE	Tmem29
chr2	25560505	25560505	-0.142501	Hypo	0.142501	57810	73185	73185	1	1	0.00427199	1	0.0271465	1	0.0879863	TRUE	Edf1
chrX	163778403	163778403	-0.142485	Hypo	0.142485	117399	148299	148299	1	1	0.00427644	1	0.0271559	1	0.0879863	TRUE	Gm15213
chr2	165737043	165737043	-0.142371	Hypo	0.142371	64592	81731	81731	1	1	0.00430557	1	0.0272324	1	0.088205	TRUE	Eya2
chr4	95659093	95659093	-0.142366	Hypo	0.142366	73567	92996	92996	1	1	0.00430606	1	0.0272349	1	0.088205	TRUE	Fggy
chr13	19358596	19358596	-0.142339	Hypo	0.142339	26646	24977	24977	1	1	0.004311	1	0.0272507	1	0.0882305	TRUE	Stard3nl
chr14	103702771	103702771	-0.142318	Hypo	0.142318	34777	35120	35120	1	1	0.00432039	1	0.0272724	1	0.0883468	TRUE	Slain1
chr4	43365809	43365809	-0.14228	Hypo	0.14228	71990	91049	91049	1	1	0.00433421	1	0.027305	1	0.088478	TRUE	Atp8b5
chr8	33292231	33292231	-0.142202	Hypo	0.142202	102020	128995	128995	1	1	0.00435693	1	0.0273756	1	0.0887645	TRUE	Wrn
chr2	101642833	101642833	-0.142195	Hypo	0.142195	61224	77448	77448	1	1	0.0043594	1	0.0273805	1	0.0887645	TRUE	Rag1
chr2	101642833	101642833	-0.142195	Hypo	0.142195	61224	77448	77448	1	1	0.0043594	1	0.0273805	1	0.0887645	TRUE	B230118H07Rik
chr1	97628900	97628900	-0.142148	Hypo	0.142148	3387	67543	67543	1	1	0.0043747	1	0.0274205	1	0.0888805	TRUE	D1Ertd622e
chrX	145334079	145334079	-0.142092	Hypo	0.142092	116913	147705	147705	1	1	0.00439396	1	0.027467	1	0.0888805	TRUE	Lhfpl1
chr3	61007257	61007257	-0.142057	Hypo	0.142057	67238	85070	85070	1	1	0.00440433	1	0.0274976	1	0.0888805	TRUE	P2ry1
chr9	56888131	56888131	-0.142034	Hypo	0.142034	109525	138460	138460	1	2	0.00441026	1	0.0275154	1	0.0888805	TRUE	Cspg4
chr8	104238099	104238099	-0.142012	Hypo	0.142012	104836	132575	132575	1	1	0.00441421	1	0.0275262	1	0.0888805	TRUE	Tk2
chr11	7150123	7150123	-0.141968	Hypo	0.141968	13440	8296	8296	1	1	0.00442557	1	0.0275652	1	0.0888805	TRUE	Adcy1
chr1	158328200	158328200	-0.141956	Hypo	0.141956	5155	69708	69708	1	1	0.00442902	1	0.0275761	1	0.0888805	TRUE	Brinp2
chr14	30892113	30892113	-0.141952	Hypo	0.141952	31970	31544	31544	1	1	0.00443001	1	0.0275791	1	0.0888805	TRUE	Itih4
chr10	122448284	122448284	-0.141937	Hypo	0.141937	12390	6937	6937	1	1	0.00443544	1	0.0275954	1	0.0888805	TRUE	AC160029.3
chr15	80395424	80395424	-0.141933	Hypo	0.141933	37969	39122	39122	1	1	0.00443742	1	0.0275998	1	0.0888805	TRUE	Cacna1i
chr17	56383358	56383358	-0.141779	Hypo	0.141779	48102	52145	52145	1	1	0.00448038	1	0.0277149	1	0.0890118	TRUE	Kdm4b
chr4	148163546	148163546	-0.141774	Hypo	0.141774	77608	98074	98074	1	1	0.00448334	1	0.0277208	1	0.0890118	TRUE	Fbxo2
chrX	78390709	78390709	-0.141683	Hypo	0.141683	115437	145904	145904	1	1	0.00450952	1	0.0277845	1	0.0892347	TRUE	Gm8754
chr18	50060201	50060201	-0.141655	Hypo	0.141655	51430	56323	56323	1	1	0.00452087	1	0.0278136	1	0.089331	TRUE	Tnfaip8
chr7	41599816	41599816	-0.141577	Hypo	0.141577	94883	119877	119877	1	1	0.00453865	1	0.0278674	1	0.0893956	TRUE	2610021A01Rik
chr4	140391258	140391258	-0.141522	Hypo	0.141522	77141	97500	97500	1	2	0.00455248	1	0.0279139	1	0.0893956	TRUE	Gm13017
chr13	37716035	37716035	-0.14151	Hypo	0.14151	27450	25997	25997	1	1	0.00455445	1	0.0279252	1	0.0893956	TRUE	CT009713.8
chr14	121172322	121172322	-0.141471	Hypo	0.141471	35090	35483	35483	1	1	0.00456285	1	0.0279544	1	0.0893956	TRUE	Farp1
chr12	3861356	3861356	-0.141466	Hypo	0.141466	21792	18877	18877	1	1	0.00456384	1	0.0279583	1	0.0893956	TRUE	Dnmt3aos
chr12	3861356	3861356	-0.141466	Hypo	0.141466	21792	18877	18877	1	1	0.00456384	1	0.0279583	1	0.0893956	TRUE	Dnmt3a
chr2	103682931	103682931	-0.141458	Hypo	0.141458	61345	77597	77597	1	1	0.0045663	1	0.0279647	1	0.0893956	TRUE	Abtb2
chr15	78287923	78287923	-0.141428	Hypo	0.141428	37618	38660	38660	1	1	0.0045747	1	0.0279865	1	0.0894835	TRUE	Csf2rb2
chr4	129262002	129262095	-0.141336	Hypo	0.282672	75651	95632	95633	2	2	0.000292338	0.97	0.00171601	1	0.0561342	TRUE	Gm12976
chr2	33018564	33018564	-0.141314	Hypo	0.141314	58809	74469	74469	1	1	0.00460976	1	0.0280744	1	0.0894835	TRUE	Garnl3
chr3	105458819	105458858	-0.141304	Hypo	0.282609	69322	87753	87754	2	5	0.000292832	0.97	0.00171897	1	0.0561342	TRUE	Kcnd3
chr3	88356484	88356484	-0.141298	Hypo	0.141298	67985	86014	86014	1	1	0.00461322	1	0.0280867	1	0.0894835	TRUE	Smg5
chr7	127066900	127066900	-0.141225	Hypo	0.141225	99081	125262	125262	1	1	0.00463741	1	0.0281435	1	0.0894835	TRUE	Zg16
chrX	20712092	20712092	-0.141192	Hypo	0.141192	114216	144367	144367	1	1	0.0046463	1	0.0281647	1	0.0894835	TRUE	Usp11
chr5	76535077	76535077	-0.141033	Hypo	0.141033	81189	102511	102511	1	1	0.00470309	1	0.0282966	1	0.0902972	TRUE	Exoc1
chr5	37419183	37419183	-0.141001	Hypo	0.141001	80062	101135	101135	1	1	0.00471247	1	0.0283203	1	0.090389	TRUE	Evc2
chr12	102131422	102131422	-0.140972	Hypo	0.140972	25066	22954	22954	1	1	0.00472581	1	0.0283484	1	0.090389	TRUE	Slc24a4
chr15	76184257	76184257	-0.140856	Hypo	0.140856	37290	38232	38232	1	1	0.00476729	1	0.0284462	1	0.0905827	TRUE	Plec
chr13	98691061	98691061	-0.140848	Hypo	0.140848	30197	29421	29421	1	1	0.00476877	1	0.0284516	1	0.0905827	TRUE	Tmem171
chrX	106687248	106687248	-0.140835	Hypo	0.140835	116226	146873	146873	1	1	0.00477173	1	0.028462	1	0.0905827	TRUE	Gm5127
chr14	67859805	67859805	-0.140751	Hypo	0.140751	33921	34087	34087	1	3	0.00479593	1	0.0285252	1	0.0906944	TRUE	Dock5
chr10	8394897	8394897	-0.140671	Hypo	0.140671	7235	374	374	1	1	0.00481815	1	0.0285864	1	0.0908828	TRUE	Ust
chr5	123037139	123037139	-0.140637	Hypo	0.140637	83962	105950	105950	1	1	0.00482753	1	0.0286101	1	0.0909096	TRUE	Gm43412
chr5	123037139	123037139	-0.140637	Hypo	0.140637	83962	105950	105950	1	1	0.00482753	1	0.0286101	1	0.0909096	TRUE	Morn3
chr3	94398923	94398923	-0.140629	Hypo	0.140629	68475	86648	86648	1	1	0.0048305	1	0.0286156	1	0.0909096	TRUE	Gm43401
chr3	94398923	94398923	-0.140629	Hypo	0.140629	68475	86648	86648	1	1	0.0048305	1	0.0286156	1	0.0909096	TRUE	Lingo4
chr12	101759746	101759746	-0.140565	Hypo	0.140565	25037	22918	22918	1	1	0.00485074	1	0.0286655	1	0.0911376	TRUE	Fbln5
chr10	59822502	59822502	-0.140536	Hypo	0.140536	8799	2331	2331	1	1	0.00485765	1	0.0286882	1	0.0911401	TRUE	Micu1
chr13	55209841	55209848	-0.140532	Hypo	0.281064	28600	27418	27419	2	2	0.000303696	0.97	0.001756	1	0.0561342	TRUE	Nsd1
chr9	107598746	107598746	-0.140479	Hypo	0.140479	112247	141833	141833	1	3	0.00487938	1	0.02874	1	0.0913972	TRUE	Sema3b
chr17	85621970	85621970	-0.140465	Hypo	0.140465	49385	53720	53720	1	2	0.00488284	1	0.0287509	1	0.0913972	TRUE	Six3
chr17	55482653	55482716	-0.140449	Hypo	0.280899	47988	52002	52003	2	3	0.00030419	0.97	0.00175897	1	0.0561342	TRUE	St6gal2
chr11	5062943	5062943	-0.140323	Hypo	0.140323	13234	8031	8031	1	1	0.0049258	1	0.0288674	1	0.0916983	TRUE	Gas2l1
chrX	164946199	164946199	-0.140305	Hypo	0.140305	117445	148353	148353	1	1	0.00493222	1	0.0288817	1	0.0917463	TRUE	Mospd2
chr7	134349511	134349511	-0.140236	Hypo	0.140236	99744	126129	126129	1	1	0.00495642	1	0.0289435	1	0.0918571	TRUE	D7Ertd443e
chr4	135967814	135967814	-0.140188	Hypo	0.140188	76576	96801	96801	1	1	0.00496679	1	0.0289795	1	0.0918884	TRUE	Gale
chr17	8924040	8924129	-0.140137	Hypo	0.280274	44412	47286	47287	2	2	0.000311597	0.98	0.00177131	1	0.0561342	TRUE	Pde10a
chr11	68946391	68946391	-0.140007	Hypo	0.140007	16123	11653	11653	1	1	0.00502358	1	0.0291237	1	0.0925818	TRUE	Arhgef15
chr10	74990875	74990875	-0.139969	Hypo	0.139969	9626	3356	3356	1	2	0.00503543	1	0.0291519	1	0.0925936	TRUE	Rsph14
chr10	74990875	74990875	-0.139969	Hypo	0.139969	9626	3356	3356	1	2	0.00503543	1	0.0291519	1	0.0925936	TRUE	Gnaz
chr11	87795098	87795098	-0.139968	Hypo	0.139968	18015	14099	14099	1	1	0.00503592	1	0.0291524	1	0.0925936	TRUE	Mpo
chrX	102906800	102906800	-0.13993	Hypo	0.13993	116070	146673	146673	1	1	0.00504629	1	0.029183	1	0.0927129	TRUE	Dmrtc1a
chr7	4709014	4709014	-0.139822	Hypo	0.139822	92639	116918	116918	1	1	0.00508234	1	0.0292719	1	0.0932318	TRUE	Brsk1
chr7	4709014	4709014	-0.139822	Hypo	0.139822	92639	116918	116918	1	1	0.00508234	1	0.0292719	1	0.0932318	TRUE	Tmem150b
chr7	79700849	79700849	-0.139715	Hypo	0.139715	96553	122049	122049	1	1	0.00511839	1	0.0293548	1	0.0935339	TRUE	Kif7
chr15	98398583	98398583	-0.139683	Hypo	0.139683	39397	40920	40920	1	1	0.00512876	1	0.029382	1	0.0936517	TRUE	1700031M16Rik
chr9	79961637	79961637	-0.139642	Hypo	0.139642	111103	140390	140390	1	1	0.00514308	1	0.02942	1	0.0937788	TRUE	Filip1
chr18	77293260	77293260	-0.139635	Hypo	0.139635	52719	57896	57896	1	1	0.00514357	1	0.029424	1	0.0937788	TRUE	Loxhd1
chr19	38023116	38023116	-0.139581	Hypo	0.139581	55359	61289	61289	1	1	0.00516135	1	0.0294728	1	0.0938307	TRUE	Myof
chr8	46599167	46599167	-0.139572	Hypo	0.139572	102487	129567	129567	1	1	0.00516678	1	0.0294827	1	0.0938307	TRUE	Primpol
chr6	113854250	113854250	-0.139555	Hypo	0.139555	90552	114270	114270	1	1	0.00517123	1	0.029498	1	0.0938307	TRUE	Atp2b2
chr19	46654310	46654310	-0.139554	Hypo	0.139554	56170	62312	62312	1	2	0.00517271	1	0.0294995	1	0.0938307	TRUE	Wbp1l
chr6	35318237	35318237	-0.139471	Hypo	0.139471	87501	110464	110464	1	1	0.00519839	1	0.0295642	1	0.0938307	TRUE	Fam180a
chr7	109166328	109166328	-0.139471	Hypo	0.139471	98040	123931	123931	1	1	0.00519839	1	0.0295642	1	0.0938307	TRUE	Lmo1
chr5	136697684	136697684	-0.139397	Hypo	0.139397	85094	107377	107377	1	1	0.00522407	1	0.0296348	1	0.0939291	TRUE	Myl10
chr4	44558547	44558547	-0.139326	Hypo	0.139326	72116	91225	91225	1	1	0.00524777	1	0.0296916	1	0.0940983	TRUE	Pax5
chr7	127715123	127715123	-0.139296	Hypo	0.139296	99220	125447	125447	1	1	0.00525468	1	0.0297148	1	0.0941516	TRUE	Ctf1
chr2	151576692	151576692	-0.139281	Hypo	0.139281	63320	80068	80068	1	1	0.00525913	1	0.0297281	1	0.0941605	TRUE	Sdcbp2
chr17	47922746	47922746	-0.139272	Hypo	0.139272	47715	51691	51691	1	1	0.00526456	1	0.0297395	1	0.0941872	TRUE	Foxp4
chr17	47922746	47922746	-0.139272	Hypo	0.139272	47715	51691	51691	1	1	0.00526456	1	0.0297395	1	0.0941872	TRUE	Gm15556
chr10	42230116	42230116	-0.139236	Hypo	0.139236	8314	1716	1716	1	1	0.00527641	1	0.0297701	1	0.0943286	TRUE	Foxo3
chrX	101082837	101082837	-0.139192	Hypo	0.139192	115917	146481	146481	1	1	0.00529518	1	0.0298072	1	0.0944077	TRUE	Slc7a3
chr5	35047061	35047061	-0.13917	Hypo	0.13917	79825	100846	100846	1	1	0.0053011	1	0.0298234	1	0.0944077	TRUE	Hgfac
chr10	90523576	90523576	-0.139149	Hypo	0.139149	11155	5398	5398	1	1	0.005309	1	0.0298516	1	0.0944077	TRUE	Anks1b
chr5	143367745	143367745	-0.139139	Hypo	0.139139	85840	108340	108340	1	1	0.00531098	1	0.0298575	1	0.0944077	TRUE	Grid2ip
chr5	34621366	34621366	-0.139044	Hypo	0.139044	79790	100799	100799	1	1	0.00534357	1	0.029938	1	0.0946764	TRUE	Add1
chr9	80217544	80217544	-0.138973	Hypo	0.138973	111119	140407	140407	1	1	0.00537221	1	0.0300067	1	0.0946764	TRUE	Myo6
chr13	41353093	41353093	-0.138969	Hypo	0.138969	27640	26244	26244	1	1	0.00537369	1	0.0300106	1	0.0946764	TRUE	Nedd9
chr7	25309720	25309720	-0.138944	Hypo	0.138944	93725	118385	118385	1	1	0.00538258	1	0.0300304	1	0.0946764	TRUE	Tmem145
chr11	79793418	79793418	-0.13894	Hypo	0.13894	17412	13356	13356	1	3	0.00538307	1	0.0300323	1	0.0946764	TRUE	9130204K15Rik
chrX	37804914	37804914	-0.138899	Hypo	0.138899	114374	144566	144566	1	2	0.0053969	1	0.0300699	1	0.0947269	TRUE	Rhox5
chr16	32669445	32669445	-0.138887	Hypo	0.138887	42030	44369	44369	1	1	0.00540233	1	0.0300792	1	0.0947269	TRUE	Tnk2
chr7	92446263	92446263	-0.13878	Hypo	0.13878	97064	122688	122688	1	1	0.00543888	1	0.030178	1	0.0950976	TRUE	Dlg2
chr7	40683189	40683189	-0.138723	Hypo	0.138723	94863	119849	119849	1	1	0.0054611	1	0.0302294	1	0.0951231	TRUE	4933402C06Rik
chr9	108954522	108954522	-0.138715	Hypo	0.138715	112481	142184	142184	1	1	0.00546258	1	0.0302353	1	0.0951231	TRUE	Col7a1
chrX	134242320	134242320	-0.138696	Hypo	0.138696	116457	147149	147149	1	1	0.00547097	1	0.0302526	1	0.0951231	TRUE	Trmt2b
chr14	60732948	60732948	-0.138693	Hypo	0.138693	33409	33447	33447	1	1	0.00547295	1	0.030256	1	0.0951231	TRUE	Spata13
chrX	139591059	139591059	-0.138648	Hypo	0.138648	116656	147401	147401	1	1	0.00548579	1	0.0302901	1	0.0951231	TRUE	Rnf128
chr8	120279501	120279501	-0.138578	Hypo	0.138578	106092	134148	134148	1	1	0.00550406	1	0.030338	1	0.0951231	TRUE	Gse1
chr8	120279501	120279501	-0.138578	Hypo	0.138578	106092	134148	134148	1	1	0.00550406	1	0.030338	1	0.0951231	TRUE	Gm20388
chrX	7818351	7818351	-0.138452	Hypo	0.138452	113714	143754	143754	1	1	0.00554998	1	0.0304471	1	0.0955022	TRUE	Gripap1
chr7	43358724	43358724	-0.138394	Hypo	0.138394	94916	119920	119920	1	1	0.00556924	1	0.0304955	1	0.0956439	TRUE	Siglecf
chr11	118751327	118751327	-0.13839	Hypo	0.13839	21272	18229	18229	1	1	0.00557023	1	0.0305	1	0.0956439	TRUE	Rbfox3
chr10	79685076	79685139	-0.138379	Hypo	0.276759	10114	4014	4015	2	2	0.000345176	0.99	0.00186464	1	0.0580583	TRUE	Cdc34
chr3	89961442	89961442	-0.138342	Hypo	0.138342	68274	86408	86408	1	1	0.00558554	1	0.030537	1	0.0958378	TRUE	Atp8b2
chr4	132782723	132782723	-0.138291	Hypo	0.138291	76062	96148	96148	1	1	0.00560035	1	0.030575	1	0.0958927	TRUE	Themis2
chrX	9256816	9256816	-0.138212	Hypo	0.138212	113831	143903	143903	1	1	0.00563048	1	0.0306496	1	0.0959683	TRUE	Gm14862
chrX	9256816	9256816	-0.138212	Hypo	0.138212	113831	143903	143903	1	1	0.00563048	1	0.0306496	1	0.0959683	TRUE	Lancl3
chr3	75957309	75957309	-0.13819	Hypo	0.13819	67498	85403	85403	1	2	0.00563838	1	0.0306679	1	0.0959683	TRUE	Gm37256
chrX	134162009	134162009	-0.138149	Hypo	0.138149	116447	147139	147139	1	1	0.00565319	1	0.030701	1	0.0959683	TRUE	Xkrx
chrX	134162009	134162009	-0.138149	Hypo	0.138149	116447	147139	147139	1	1	0.00565319	1	0.030701	1	0.0959683	TRUE	Nox1
chr17	34623259	34623259	-0.138148	Hypo	0.138148	46635	50211	50211	1	1	0.00565319	1	0.0307019	1	0.0959683	TRUE	Gm20460
chr17	34623259	34623259	-0.138148	Hypo	0.138148	46635	50211	50211	1	1	0.00565319	1	0.0307019	1	0.0959683	TRUE	Ppt2
chr17	46591896	46591896	-0.138129	Hypo	0.138129	47516	51423	51423	1	1	0.00566307	1	0.0307222	1	0.0959683	TRUE	Ptk7
chr17	46591896	46591896	-0.138129	Hypo	0.138129	47516	51423	51423	1	1	0.00566307	1	0.0307222	1	0.0959683	TRUE	Gm26904
chr10	63333811	63333811	-0.138122	Hypo	0.138122	9190	2822	2822	1	1	0.00566603	1	0.0307271	1	0.0959683	TRUE	Sirt1
chr17	34306290	34306290	-0.137767	Hypo	0.137767	46581	50136	50136	1	1	0.00579689	1	0.0310313	1	0.0971104	TRUE	H2-Eb1
chr1	45336286	45336286	-0.137747	Hypo	0.137747	1137	64710	64710	1	1	0.00580232	1	0.0310521	1	0.0971104	TRUE	Col3a1
chr11	61694175	61694175	-0.13773	Hypo	0.13773	15694	11123	11123	1	1	0.00581121	1	0.0310733	1	0.0971104	TRUE	Slc5a10
chr11	61694175	61694175	-0.13773	Hypo	0.13773	15694	11123	11123	1	1	0.00581121	1	0.0310733	1	0.0971104	TRUE	Fam83g
chr16	55823172	55823172	-0.137729	Hypo	0.137729	42757	45281	45281	1	1	0.00581121	1	0.0310738	1	0.0971104	TRUE	Nfkbiz
chr2	27331152	27331152	-0.137702	Hypo	0.137702	58016	73443	73443	1	1	0.00581615	1	0.0310921	1	0.0971104	TRUE	AA645442
chr2	27331152	27331152	-0.137702	Hypo	0.137702	58016	73443	73443	1	1	0.00581615	1	0.0310921	1	0.0971104	TRUE	Vav2
chrX	96367852	96367852	-0.137679	Hypo	0.137679	115697	146217	146217	1	1	0.00582553	1	0.0311138	1	0.0971104	TRUE	Hsf3
chr5	34557298	34557298	-0.137677	Hypo	0.137677	79776	100779	100779	1	1	0.00582701	1	0.0311158	1	0.0971104	TRUE	Sh3bp2
chr4	86170966	86171048	-0.1376	Hypo	0.2752	73354	92734	92735	2	2	0.000355053	0.99	0.00189674	1	0.0582915	TRUE	Adamtsl1
chr7	141839294	141839294	-0.137598	Hypo	0.137598	100337	126848	126848	1	2	0.00585121	1	0.03118	1	0.0971847	TRUE	Muc5b
chr8	104111073	104111236	-0.137597	Hypo	0.275194	104825	132560	132561	2	2	0.000355053	0.99	0.00189674	1	0.0582915	TRUE	Cdh5
chr6	138427114	138427114	-0.137515	Hypo	0.137515	92033	116143	116143	1	1	0.00588627	1	0.031253	1	0.0974959	TRUE	A830011K09Rik
chr6	138427114	138427114	-0.137515	Hypo	0.137515	92033	116143	116143	1	1	0.00588627	1	0.031253	1	0.0974959	TRUE	Lmo3
chr8	120344801	120344801	-0.137432	Hypo	0.137432	106109	134167	134167	1	1	0.00592183	1	0.0313385	1	0.0976484	TRUE	Gse1
chr8	120344801	120344801	-0.137432	Hypo	0.137432	106109	134167	134167	1	1	0.00592183	1	0.0313385	1	0.0976484	TRUE	Gm20388
chr7	100998594	100998594	-0.137415	Hypo	0.137415	97504	123244	123244	1	3	0.00592726	1	0.0313513	1	0.0976484	TRUE	P2ry2
chrX	99072760	99072760	-0.137363	Hypo	0.137363	115760	146299	146299	1	1	0.00594306	1	0.0313893	1	0.0976484	TRUE	Stard8
chr12	108241894	108241894	-0.137359	Hypo	0.137359	25536	23513	23513	1	1	0.00594454	1	0.0313928	1	0.0976484	TRUE	Ccdc85c
chrX	153558819	153558819	-0.137312	Hypo	0.137312	117130	147976	147976	1	1	0.00596232	1	0.0314313	1	0.0976581	TRUE	Cypt3
chr2	70563520	70563520	-0.137277	Hypo	0.137277	59999	75901	75901	1	2	0.00597417	1	0.0314585	1	0.0976581	TRUE	Gad1
chr11	100581171	100581171	-0.137272	Hypo	0.137272	19257	15673	15673	1	1	0.00597615	1	0.0314634	1	0.0976581	TRUE	Cnp
chr10	19992168	19992168	-0.137214	Hypo	0.137214	7610	848	848	1	1	0.00600676	1	0.0315276	1	0.0978628	TRUE	Map3k5
chr13	56362990	56362990	-0.137161	Hypo	0.137161	28776	27638	27638	1	1	0.00602849	1	0.031576	1	0.097899	TRUE	Gm10782
chrX	159829247	159829247	-0.13712	Hypo	0.13712	117264	148136	148136	1	1	0.00604429	1	0.031616	1	0.0980729	TRUE	Sh3kbp1
chr16	59530195	59530361	-0.13708	Hypo	0.41124	42880	45427	45429	3	3	9.48e-05	0.79	0.000573813	1	0.0515715	TRUE	Crybg3
chr10	127276702	127276702	-0.137001	Hypo	0.137001	12595	7193	7193	1	1	0.00608923	1	0.0317167	1	0.0982494	TRUE	Dctn2
chr9	121704565	121704565	-0.136917	Hypo	0.136917	113370	143283	143283	1	1	0.00612133	1	0.0317903	1	0.0983602	TRUE	Sec22c
chrX	73893006	73893006	-0.136899	Hypo	0.136899	115274	145668	145668	1	1	0.00612873	1	0.0318051	1	0.0983602	TRUE	Avpr2
chrX	73893006	73893006	-0.136899	Hypo	0.136899	115274	145668	145668	1	1	0.00612873	1	0.0318051	1	0.0983602	TRUE	L1cam
chrX	73893006	73893006	-0.136899	Hypo	0.136899	115274	145668	145668	1	1	0.00612873	1	0.0318051	1	0.0983602	TRUE	Arhgap4
chr3	98753621	98753621	-0.136897	Hypo	0.136897	68909	87235	87235	1	1	0.00612873	1	0.0318056	1	0.0983602	TRUE	Hsd3b3
chr3	98753621	98753621	-0.136897	Hypo	0.136897	68909	87235	87235	1	1	0.00612873	1	0.0318056	1	0.0983602	TRUE	Zfp697
chr9	108500179	108500179	-0.136878	Hypo	0.136878	112405	142056	142056	1	1	0.00613713	1	0.0318244	1	0.0983602	TRUE	Usp19
chr16	88751014	88751014	-0.13685	Hypo	0.13685	43322	45962	45962	1	1	0.00614651	1	0.0318486	1	0.0983602	TRUE	Krtap13
chr7	44467016	44467016	-0.136847	Hypo	0.136847	95066	120113	120113	1	2	0.00614651	1	0.0318491	1	0.0983602	TRUE	Aspdh
chr9	18674448	18674448	-0.136791	Hypo	0.136791	107313	135650	135650	1	2	0.00616478	1	0.031899	1	0.0983993	TRUE	Muc16
chr15	26729874	26729874	-0.136772	Hypo	0.136772	35760	36300	36300	1	1	0.00617268	1	0.0319157	1	0.0983993	TRUE	Fbxl7
chr14	17981714	17981714	-0.13677	Hypo	0.13677	31239	30677	30677	1	1	0.00617268	1	0.0319167	1	0.0983993	TRUE	AC154681.1
chr14	17981714	17981714	-0.13677	Hypo	0.13677	31239	30677	30677	1	1	0.00617268	1	0.0319167	1	0.0983993	TRUE	Thrb
chr1	175639101	175639101	-0.136741	Hypo	0.136741	5988	70740	70740	1	1	0.00618108	1	0.0319385	1	0.0984202	TRUE	Kmo
chr12	103315854	103315854	-0.136692	Hypo	0.136692	25167	23072	23072	1	1	0.00619737	1	0.0319809	1	0.0985875	TRUE	Fam181a
chr4	139556015	139556015	-0.136689	Hypo	0.136689	77030	97359	97359	1	2	0.00619984	1	0.0319844	1	0.0985875	TRUE	Iffo2
chr19	5503847	5503860	-0.136652	Hypo	0.273304	53593	59044	59045	2	2	0.000374312	0.99	0.00195106	1	0.0582915	TRUE	Snx32
chr17	28818469	28818469	-0.136538	Hypo	0.136538	45830	49153	49153	1	1	0.00626058	1	0.0321202	1	0.0988188	TRUE	Brpf3
chr7	28813904	28813904	-0.136532	Hypo	0.136532	94159	118934	118934	1	1	0.00626404	1	0.0321266	1	0.0988188	TRUE	Hnrnpl
chr16	40059764	40059764	-0.136435	Hypo	0.136435	42465	44914	44914	1	1	0.00630552	1	0.0322234	1	0.0990325	TRUE	Lsamp
chr12	34871172	34871172	-0.136423	Hypo	0.272846	22725	149298	149299	2	2	0.000380731	0.99	0.00196439	1	0.0582915	TRUE	Hdac9
chr2	166701542	166701542	-0.136408	Hypo	0.136408	64728	81899	81899	1	1	0.00631342	1	0.0322481	1	0.0990325	TRUE	Prex1
chr15	74634779	74634779	-0.136401	Hypo	0.136401	37106	37968	37968	1	1	0.0063149	1	0.0322535	1	0.0990325	TRUE	Mroh4
chr19	39811714	39811714	-0.136336	Hypo	0.136336	55424	61371	61371	1	1	0.00634058	1	0.0323133	1	0.0992642	TRUE	Cyp2c40
chr17	29595757	29595757	-0.136328	Hypo	0.136328	45974	49332	49332	1	3	0.00634601	1	0.0323231	1	0.0992642	TRUE	Tbc1d22b
chr17	29595757	29595757	-0.136328	Hypo	0.136328	45974	49332	49332	1	3	0.00634601	1	0.0323231	1	0.0992642	TRUE	Tbc1d22bos
chr17	29595757	29595757	-0.136328	Hypo	0.136328	45974	49332	49332	1	3	0.00634601	1	0.0323231	1	0.0992642	TRUE	Gm28052
chrX	10119262	10119262	-0.136316	Hypo	0.136316	113854	143928	143928	1	1	0.00635046	1	0.032337	1	0.0992642	TRUE	Rpgr
chrX	57234242	57234242	-0.136237	Hypo	0.136237	114899	145199	145199	1	1	0.00637762	1	0.0324007	1	0.0995165	TRUE	Arhgef6
chr4	135474427	135474427	-0.136225	Hypo	0.136225	76490	96696	96696	1	2	0.00638502	1	0.0324145	1	0.099544	TRUE	Nipal3
chr10	77711940	77711940	-0.136162	Hypo	0.136162	9929	3771	3771	1	1	0.00640873	1	0.0324649	1	0.0997419	TRUE	Gm10024
chr10	77711940	77711940	-0.136162	Hypo	0.136162	9929	3771	3771	1	1	0.00640873	1	0.0324649	1	0.0997419	TRUE	Tspear
chr12	84649669	84649669	-0.136137	Hypo	0.136137	24362	22083	22083	1	3	0.00641762	1	0.0324866	1	0.0997419	TRUE	Vrtn
chr11	53521803	53521803	-0.136133	Hypo	0.136133	15005	10257	10257	1	1	0.00641811	1	0.0324886	1	0.0997419	TRUE	2021-09-08
chr7	141620561	141620561	-0.136129	Hypo	0.136129	100318	126823	126823	1	1	0.0064186	1	0.0324891	1	0.0997419	TRUE	Ap2a2
chr5	125175986	125175986	-0.136116	Hypo	0.136116	84276	106339	106339	1	1	0.00642749	1	0.0325063	1	0.0998151	TRUE	Ncor2
chr2	168978314	168978314	-0.136073	Hypo	0.136073	65048	82306	82306	1	1	0.0064428	1	0.0325478	1	0.0998367	TRUE	1700017J07Rik
chr7	112240806	112240806	-0.136062	Hypo	0.136062	98217	124148	124148	1	1	0.00644774	1	0.0325592	1	0.0998367	TRUE	Mical2
chrX	91888188	91888188	-0.136049	Hypo	0.136049	115558	146039	146039	1	1	0.00645169	1	0.0325735	1	0.0998367	TRUE	Gm16465
chr10	25272427	25272427	-0.136045	Hypo	0.136045	7857	1143	1143	1	1	0.00645465	1	0.0325775	1	0.0998367	TRUE	Akap7
chrX	144468898	144468898	-0.136031	Hypo	0.136031	116903	147694	147694	1	1	0.00646058	1	0.0325923	1	0.0998367	TRUE	Trpc5os
chrX	144468898	144468898	-0.136031	Hypo	0.136031	116903	147694	147694	1	1	0.00646058	1	0.0325923	1	0.0998367	TRUE	Trpc5
chr18	65671718	65671718	-0.136025	Hypo	0.136025	52136	57193	57193	1	1	0.00646354	1	0.0325977	1	0.0998367	TRUE	Zfp532
chr16	52184407	52184407	-0.136019	Hypo	0.136019	42734	45254	45254	1	1	0.0064665	1	0.0326031	1	0.0998367	TRUE	Cblb
chr11	51220324	51220382	-0.135878	Hypo	0.271755	14817	10032	10033	2	2	0.000391101	0.99	0.00199353	1	0.0587494	TRUE	Platr20
chr1	134987874	134987935	-0.134824	Hypo	0.269648	4375	68758	68759	2	2	0.00041036	1	0.00206019	1	0.0591741	TRUE	Lgr6
chr1	139839712	139839868	-0.134548	Hypo	0.269096	4683	69140	69141	2	2	0.000418261	1	0.00208044	1	0.0591741	TRUE	Cfhr2
chr6	145187656	145187882	-0.134017	Hypo	0.268034	92275	116419	116420	2	2	0.0004311	1	0.00211353	1	0.0591741	TRUE	Casc1
chr4	15942960	15942984	-0.132982	Hypo	0.265964	71416	90336	90337	2	3	0.000459742	1	0.00218908	1	0.0611868	TRUE	Mir6400
chr4	15942960	15942984	-0.132982	Hypo	0.265964	71416	90336	90337	2	3	0.000459742	1	0.00218908	1	0.0611868	TRUE	Decr1
chr6	47905081	47905098	-0.132048	Hypo	0.264097	87884	110920	110921	2	3	0.000484432	1	0.00224291	1	0.0611868	TRUE	Zfp282
chr9	82829832	82829997	-0.132037	Hypo	0.264074	111140	140432	140433	2	2	0.000485914	1	0.00224439	1	0.0611868	TRUE	Irak1bp1
chr19	34067296	34067461	-0.131827	Hypo	0.263654	55154	61026	61027	2	3	0.000491839	1	0.00225723	1	0.0611868	TRUE	Lipn
chr5	124090081	124090110	-0.131451	Hypo	0.394353	84105	106131	106133	3	3	0.000128392	0.88	0.000641959	1	0.0557183	TRUE	Abcb9
chr3	122508265	122508340	-0.131286	Hypo	0.262573	69926	88530	88531	2	2	0.000511098	1	0.00229821	1	0.0611868	TRUE	Bcar3
chr6	30739335	30739518	-0.130525	Hypo	0.391574	87242	110133	110135	3	3	0.000132342	0.88	0.000650848	1	0.0557183	TRUE	Mest
chr8	122864943	122865039	-0.130503	Hypo	0.261005	106523	134684	134685	2	2	0.000532332	1	0.00235056	1	0.0611868	TRUE	Cdh15
chr8	122864943	122865039	-0.130503	Hypo	0.261005	106523	134684	134685	2	2	0.000532332	1	0.00235056	1	0.0611868	TRUE	Gm20388
chr18	82477785	82477800	-0.1302	Hypo	0.260399	52972	58209	58210	2	2	0.000541715	1	0.00237377	1	0.0611868	TRUE	Mbp
chr13	45078696	45078708	-0.129468	Hypo	0.258936	27890	26558	26559	2	2	0.000569368	1	0.00242809	1	0.061236	TRUE	Hsp25-ps1
chr13	45078696	45078708	-0.129468	Hypo	0.258936	27890	26558	26559	2	2	0.000569368	1	0.00242809	1	0.061236	TRUE	Gm9817
chr2	174285860	174285892	-0.129311	Hypo	0.258622	65426	82764	82765	2	12	0.000574307	1	0.00243895	1	0.061236	TRUE	Nespas
chr2	174285860	174285892	-0.129311	Hypo	0.258622	65426	82764	82765	2	12	0.000574307	1	0.00243895	1	0.061236	TRUE	Gnas
chr10	39454554	39454783	-0.129304	Hypo	0.258607	8117	1473	1474	2	2	0.000574307	1	0.00243895	1	0.061236	TRUE	Fyn
chr2	174297908	174298184	-0.129067	Hypo	0.516266	65436	82797	82800	4	4	6.12e-05	0.65	0.000373818	1	0.0442289	TRUE	Gnas
chr10	60282433	60282508	-0.128288	Hypo	0.256577	8859	2406	2407	2	2	0.000609367	1	0.00251302	1	0.0627684	TRUE	Psap
chr15	100665313	100665543	-0.12817	Hypo	0.256341	39796	41443	41444	2	2	0.000615787	1	0.00252636	1	0.062853	TRUE	Bin2
chrX	74369310	74369509	-0.127924	Hypo	0.255849	115352	145786	145787	2	2	0.000626651	1	0.00255105	1	0.0630355	TRUE	Slc10a3
chrX	74369310	74369509	-0.127924	Hypo	0.255849	115352	145786	145787	2	2	0.000626651	1	0.00255105	1	0.0630355	TRUE	Ubl4a
chr2	32212152	32212180	-0.127625	Hypo	0.25525	58631	74237	74238	2	3	0.00063554	1	0.00257129	1	0.0633095	TRUE	Prrc2b
chr15	31325145	31325172	-0.127264	Hypo	0.254528	35890	36451	36452	2	2	0.00064986	1	0.00259598	1	0.0633527	TRUE	Ankrd33b
chr4	63472761	63472818	-0.126801	Hypo	0.253603	73003	92314	92315	2	2	0.000669119	1	0.00263401	1	0.0641261	TRUE	Whrn
chr1	33638241	33638318	-0.126348	Hypo	0.252695	489	63874	63875	2	2	0.000688378	1	0.00267598	1	0.0644155	TRUE	Prim2
chr1	183419081	183419323	-0.125576	Hypo	0.251152	6446	71308	71309	2	2	0.000718994	1	0.00274462	1	0.0652951	TRUE	Hhipl2
chr11	121039322	121039367	-0.125205	Hypo	0.250409	21659	18719	18720	2	2	0.000736772	1	0.00277623	1	0.0654692	TRUE	Cd7
chr11	121039322	121039367	-0.125205	Hypo	0.250409	21659	18719	18720	2	2	0.000736772	1	0.00277623	1	0.0654692	TRUE	Gm11775
chr9	107911591	107911651	-0.125139	Hypo	0.250279	112302	141916	141917	2	2	0.00074171	1	0.00278413	1	0.0654692	TRUE	Mst1r
chr2	84822528	84822715	-0.124445	Hypo	0.248889	60644	76733	76734	2	2	0.000776277	1	0.00284931	1	0.0654692	TRUE	Smtnl1
chrX	94273018	94273206	-0.123974	Hypo	0.247949	115625	146122	146123	2	2	0.000799486	1	0.00288882	1	0.0659432	TRUE	Klhl15
chr6	145815295	145815353	-0.123867	Hypo	0.247733	92311	116469	116470	2	2	0.000802449	1	0.00289524	1	0.0659432	TRUE	Rassf8
chr17	12741367	12741389	-0.123858	Hypo	0.247716	44538	47427	47428	2	2	0.000802943	1	0.00289573	1	0.0659432	TRUE	Igf2r
chr17	12741367	12741389	-0.123858	Hypo	0.247716	44538	47427	47428	2	2	0.000802943	1	0.00289573	1	0.0659432	TRUE	Airn
chrX	96166128	96166212	-0.123828	Hypo	0.247655	115694	146213	146214	2	2	0.000803437	1	0.00289721	1	0.0659432	TRUE	Msn
chr14	60706824	60706913	-0.123536	Hypo	0.247072	33403	33440	33441	2	2	0.000817263	1	0.0029298	1	0.0667007	TRUE	Spata13
chr17	34604865	34604880	-0.12353	Hypo	0.24706	46623	50196	50197	2	3	0.000818251	1	0.00293128	1	0.0667007	TRUE	Agpat1
chr9	107631408	107631517	-0.123349	Hypo	0.246698	112261	141853	141854	2	2	0.000825164	1	0.00294807	1	0.0670354	TRUE	Gm19721
chr9	107631408	107631517	-0.123349	Hypo	0.246698	112261	141853	141854	2	2	0.000825164	1	0.00294807	1	0.0670354	TRUE	Gnai2
chr14	55720864	55720900	-0.122887	Hypo	0.245774	33127	33088	33089	2	2	0.000843436	1	0.00298511	1	0.0673199	TRUE	Rabggta
chr12	12937053	12937106	-0.122732	Hypo	0.245464	22134	19307	19308	2	2	0.000851337	1	0.00299745	1	0.0673199	TRUE	Mycn
chr8	31663507	31663587	-0.122108	Hypo	0.244217	101994	128964	128965	2	2	0.000881459	1	0.00305128	1	0.0674067	TRUE	Gm45304
chr10	34176121	34176225	-0.122066	Hypo	0.244132	8040	1380	1381	2	2	0.000886891	1	0.00305671	1	0.0674067	TRUE	Dse
chr9	34996297	34996453	-0.121675	Hypo	0.24335	108073	136609	136610	2	3	0.000906644	1	0.00309326	1	0.0674067	TRUE	Kirrel3
chr2	167858728	167858824	-0.121452	Hypo	0.242904	64897	82110	82111	2	3	0.000916026	1	0.00311202	1	0.0674067	TRUE	Gm14319
chr7	142576580	142576701	-0.121372	Hypo	0.242744	100415	126950	126951	2	2	0.000918002	1	0.00311548	1	0.0674067	TRUE	H19
chr12	54067825	54067985	-0.121304	Hypo	0.242609	23035	20394	20395	2	2	0.000923434	1	0.00312535	1	0.0674067	TRUE	1700060O08Rik
chr12	54067825	54067985	-0.121304	Hypo	0.242609	23035	20394	20395	2	2	0.000923434	1	0.00312535	1	0.0674067	TRUE	Npas3
chr15	97055276	97055300	-0.121301	Hypo	0.242603	39239	40719	40720	2	2	0.000923927	1	0.00312585	1	0.0674067	TRUE	Slc38a4
chr17	29852594	29852611	-0.121247	Hypo	0.242495	46007	49372	49373	2	2	0.000926396	1	0.00313128	1	0.0674067	TRUE	Mdga1
chr7	6730911	6731274	-0.121149	Hypo	0.84804	92829	117201	117207	7	7	9.38e-06	0.17	0.000134318	0.98	0.0248993	TRUE	Usp29
chr4	43727383	43727404	-0.121109	Hypo	0.242217	72060	91153	91154	2	2	0.000929853	1	0.00313967	1	0.0674067	TRUE	Hrct1
chr2	157927436	157927678	-0.121038	Hypo	0.242076	63976	80940	80941	2	2	0.000931335	1	0.00314363	1	0.0674067	TRUE	Vstm2l
chr8	123454299	123454314	-0.120842	Hypo	0.241684	106623	134813	134814	2	2	0.000944668	1	0.00316585	1	0.0676681	TRUE	Def8
chr8	123454299	123454314	-0.120842	Hypo	0.241684	106623	134813	134814	2	2	0.000944668	1	0.00316585	1	0.0676681	TRUE	Gm20388
chr2	26439833	26439859	-0.120221	Hypo	0.240442	57914	73317	73318	2	2	0.00098121	1	0.00322807	1	0.0689278	TRUE	Sec16a
chrX	102248425	102248643	-0.119702	Hypo	0.239404	116037	146634	146635	2	3	0.00100936	1	0.00328239	1	0.069158	TRUE	Cited1
chr11	120068390	120068725	-0.119535	Hypo	0.358606	21465	18472	18474	3	5	0.000226661	0.95	0.000801955	1	0.0561342	TRUE	Cep131
chr15	79999307	79999336	-0.119091	Hypo	0.238182	37901	39034	39035	2	2	0.00104787	1	0.00335695	1	0.069158	TRUE	Pdgfb
chr6	28872063	28872159	-0.11833	Hypo	0.236661	87029	109843	109844	2	2	0.00109775	1	0.00344633	1	0.0696345	TRUE	Snd1
chrX	135588930	135589011	-0.11805	Hypo	0.236101	116527	147237	147238	2	2	0.00112195	1	0.00348337	1	0.0696345	TRUE	Nxf7
chr9	104035813	104035975	-0.117963	Hypo	0.235926	111946	141432	141433	2	2	0.00112935	1	0.00349374	1	0.0696345	TRUE	Nphp3
chr14	51105358	51105403	-0.117904	Hypo	0.235808	32730	32534	32535	2	2	0.00113429	1	0.00349868	1	0.0696345	TRUE	Rnase4
chr2	164488025	164488083	-0.117902	Hypo	0.235803	64403	81478	81479	2	2	0.00113429	1	0.00349868	1	0.0696345	TRUE	Dbndd2
chr2	164488025	164488083	-0.117902	Hypo	0.235803	64403	81478	81479	2	2	0.00113429	1	0.00349868	1	0.0696345	TRUE	Gm20458
chr1	87070736	87070960	-0.117616	Hypo	0.235232	2674	66655	66656	2	2	0.00115009	1	0.00353028	1	0.0696345	TRUE	Akp-ps1
chrX	136995660	136995675	-0.117492	Hypo	0.234983	116606	147341	147342	2	2	0.00116047	1	0.00355102	1	0.0698156	TRUE	Zcchc18
chrX	136995660	136995675	-0.117492	Hypo	0.234983	116606	147341	147342	2	2	0.00116047	1	0.00355102	1	0.0698156	TRUE	Slc25a53
chr10	80671975	80672175	-0.117279	Hypo	0.351838	10422	4439	4441	3	3	0.000252833	0.97	0.000845411	1	0.0561342	TRUE	Mknk2
chr8	104947239	104947415	-0.117251	Hypo	0.234502	104902	132664	132665	2	2	0.00117577	1	0.00357769	1	0.0703251	TRUE	Ces2f
chr8	48228470	48228543	-0.11714	Hypo	0.468561	102604	129717	129720	4	4	0.000109627	0.92	0.000437026	1	0.0515715	TRUE	Tenm3
chrX	73354083	73354197	-0.116981	Hypo	0.233962	115194	145557	145558	2	4	0.0011975	1	0.00361719	1	0.0707955	TRUE	Zfp275
chrX	74021026	74021244	-0.116832	Hypo	0.350496	115300	145698	145700	3	3	0.000261228	0.97	0.000856275	1	0.0561342	TRUE	Irak1
chr5	125042993	125043051	-0.116742	Hypo	0.233484	84246	106306	106307	2	2	0.00121972	1	0.0036567	1	0.0708776	TRUE	Ncor2
chr4	149537710	149537831	-0.116373	Hypo	0.232746	77790	98287	98288	2	2	0.00124491	1	0.00370163	1	0.0708776	TRUE	Ctnnbip1
chr8	75448681	75448712	-0.116191	Hypo	0.232382	103529	130907	130908	2	4	0.0012538	1	0.00371744	1	0.0708776	TRUE	Iqcm
chr11	46389449	46389476	-0.116142	Hypo	0.232284	14546	9676	9677	2	2	0.00125528	1	0.00372237	1	0.0708776	TRUE	Itk
chr5	124025900	124025999	-0.115776	Hypo	0.347329	84093	106114	106116	3	3	0.000269129	0.98	0.000874546	1	0.0561342	TRUE	Vps37b
chr4	57837332	57837406	-0.115609	Hypo	0.231219	72732	91980	91981	2	2	0.00129379	1	0.00379349	1	0.0712241	TRUE	Akap2
chr4	57837332	57837406	-0.115609	Hypo	0.231219	72732	91980	91981	2	2	0.00129379	1	0.00379349	1	0.0712241	TRUE	Pakap
[truncated: 675 more rows]

## Sheet: SuppTable8DMRsMorula_vs_Nat_All
Supplementary table 8: DMRs from bumphunter analysis comparing 1-cell to morula culture vs natural conceived group. Only the DMRs that are significantly different are shown.
[truncated: 3,891 more rows]

[truncated: 11 more sheets: SuppTable9DMRsMorulavsNat_Males, SuppTable10DMRsMorulavsNat_Fem, SuppTable11DMRsBlast_vs_Nat_All, SuppTable12DMRsBlastvsNat_Males, SuppTable13DMRsBlastvsNatFem, Supp_Table_14MorvsNatAll, Supp_Table_15BlastvsNatAll, Supp_Table_16MortvsNatMales, Supp_Table_17BlastvsNatMales, Supp_Table_18MorvsNatFemales, Supp_Table_19BlastvsNatFemales]
